# Supplementary material for: Quantitative proteomics reveals the novel co-expression signatures in early brain development for prognosis of glioblastoma multiforme
Source: Oncotarget. 2016 Feb 15;7(12):14161–71. doi: 10.18632/oncotarget.7416 (PMC4924705; doi:10.18632/oncotarget.7416)
Supplement: Supplementary file 2 [file oncotarget-07-14161-s002.txt]

#The protein expression data were log2 transformed. Each row represented one protein (labeled as 'official gene symbol'), and each column represented one time point from T70d to B5y.
GeneSymbol	T70d	T100d	T137d	T157d	T163d	B4d	B5d	B7d	B5y
A2M	-0.031474685	0.259142307	-0.136456335	0.664490056	-0.487802662	0.383601794	0.529595324	0.185776433	-0.171115943
AARS	0.075842769	0.202335442	-0.001073207	0.173644745	0.053251706	-0.026773784	0.077626752	0.062456772	-0.069011886
AASDHPPT	0.608766531	0.598132283	-0.36996046	-0.313724878	-0.059186339	-0.497017892	-0.147458781	0.047986469	-0.078593881
ABAT	-0.379646636	-0.399132196	0.151113159	-0.22787768	-0.132139843	0.354295632	0.564208956	0.509176436	0.714601074
ABCD3	0.930948921	0.6714112	-0.123052491	0.360413785	0.226161196	0.049604112	-0.17061823	0.391381185	-0.177717114
ABHD10	-0.530387183	-0.910279745	0.123157586	-0.048694426	-0.005928677	0.77498141	0.660299259	-0.277837725	-0.150401853
ACAA1	0.211659777	0.160569559	-0.28561725	0.10521924	0.016706198	0.224866639	0.182670098	0.036943341	0.622786462
ACACA	0.673649529	0.160318996	0.158920464	0.062129866	0.279939553	-0.063007756	-0.046270885	-0.00267857	-0.371953724
ACAD9	-0.642427305	-0.675007229	0.171141504	0.280456911	0.355108119	0.478729147	0.481514072	0.670374685	0.192578297
ACAT1	0.06250862	0.338497745	-0.296555481	-0.013983086	0.039599397	0.580178713	0.116207907	0.346133883	0.442035304
ACLY	0.257418767	-0.002982511	-0.106578065	0.089466638	0.01370171	-0.094415749	-0.190354313	-0.165928442	-0.024366028
ACO1	0.561671667	0.344046278	-0.084785528	0.240283726	0.02111529	-0.013041693	-0.138265147	-0.040084506	0.071729347
ACTL6B	1.002564466	0.647778417	-0.371109473	-1.033901814	0.050830321	-0.497461609	-0.043207683	0.006812794	-0.180959176
ACTN4	0.708581463	0.411515314	-0.32895338	-0.124082832	0.793811944	-0.120964783	-0.096374247	-0.170698177	-0.215359674
ACTR10	0.432224213	0.384373389	-0.217320873	-0.161888201	-0.140572905	-0.160795523	-0.299848575	-0.2014316	-0.509224426
ACTR1A	0.188663603	0.384555742	-0.130066827	-0.001349249	0.048263339	0.055631201	0.155910623	0.122116847	0.264621478
ACTR2	0.267891767	0.359351485	0.031727919	0.12111508	0.460387792	0.258966899	0.073169805	-0.030504379	0.020925882
ACTR3	0.360061003	0.636511802	-0.145902771	0.147413658	0.482952681	0.146826277	-0.059772447	-0.171500244	0.294748332
ACTR3B	-0.054047139	0.104540577	0.143600376	-0.046360726	0.318218274	0.276529226	0.257464365	0.247328964	0.356553993
ADD1	0.202432466	0.977822239	-0.211633177	-0.234580453	-0.405271803	0.399014872	-0.256200189	-0.275386211	0.379042266
ADD2	0.071881024	0.51600147	0.01403363	0.051619495	0.382686815	0.328077469	0.033779091	0.201389896	0.13401656
ADH5	0.317324602	0.61330317	-0.399243574	0.100977331	-0.290932935	-0.088865509	-0.007967868	-0.147354068	0.1527703
ADSS	0.064941633	0.235148371	-0.058243788	0.002786484	-0.122984082	-0.109481468	-0.076838441	-0.034289726	0.125726014
AFG3L2	0.042230527	-0.045202833	0.196880065	-0.112499283	-0.020331595	-0.080186815	0.267880094	0.03309881	0.326524779
AFP	2.177198514	0.88250051	-1.020262615	-1.199799418	-1.182584692	-1.030705513	-0.817667527	-0.817553941	-1.005582428
AGK	-0.054528414	0.15729476	0.159173063	-0.145238967	0.3477441	0.119894777	0.309702732	0.166197243	0.264792086
AGT	0.708743116	0.079039116	-0.277400033	0.690043286	0.027174048	0.148040213	0.146849213	0.253693263	0.607886867
AGTPBP1	0.807712164	0.607114386	-0.201701268	0.052198482	0.480264237	0.043567897	-0.25170671	0.06038402	-0.104952035
AHCY	0.332257686	0.588311477	-0.191715338	-0.079823715	-0.343875217	-0.175114577	-0.016410313	-0.13763605	0.028046186
AHCYL1	-0.494157802	-0.9398315	-0.159176395	-0.021422385	-0.525085212	0.496072944	0.493113966	0.2421844	0.608761419
AHSA1	0.488271819	0.546157317	-0.147953212	0.108470742	-0.233965782	-0.082265633	0.013326823	-0.016085046	0.301350461
AIFM1	-0.027477814	-0.417313911	0.444544499	-0.032815827	0.205489999	0.374370658	0.488477979	0.476164514	0.166010503
AK1	0.421578275	0.243930902	0.133088535	0.191913533	-0.027456101	-0.059361974	0.00588399	-0.078243266	0.113581012
AK2	0.805291697	0.50678487	0.101442401	0.295397646	0.112452204	0.20999794	0.161904403	0.167588141	-0.028317563
AKAP5	-0.648248245	-0.881158969	0.870086239	-0.166008199	0.321986323	0.446161456	0.6100588	0.887009283	0.234075702
AKR1A1	1.068959569	0.57535364	-0.409578677	-0.024223701	-0.149730364	-0.452167272	-0.02020372	-0.2312139	-0.314419537
AKR1B1	0.386850811	0.420070224	-0.47281372	-0.072768364	-0.194307574	-0.314947887	-0.137982093	-0.319769804	-0.022870619
AKR7A2	0.803295569	0.522583245	-0.224553447	0.133006696	-0.018152467	-0.061445703	-0.092654002	0.322983846	-0.027208556
AKT1	-0.068726294	-0.677501838	-0.068148899	-0.250819451	-0.113662378	-0.146981515	-0.212118332	-0.140772337	0.567337502
AKT3	0.874378167	0.463559001	-0.231135275	0.053044407	0.286279329	-0.044219413	-0.172986019	-0.083013259	-0.328760002
ALB	0.604040536	0.874890796	-0.09874564	0.063810794	-0.08434568	-0.233799727	-0.026327935	0.084659404	-0.613228402
ALCAM	-0.621733803	0.044027111	0.586745083	0.187818886	0.438668799	0.523213977	0.086349854	0.36087964	0.191055342
ALDH1A1	-2.49854752	-0.749371295	-0.829149408	-0.69670687	-1.328331051	0.173497751	0.082919519	0.153470349	0.706380977
ALDH2	0.176513001	0.223700309	0.062586926	0.289175231	0.17681852	0.33858039	0.032407468	0.023700856	-0.287594256
ALDH3A2	0.980290453	0.412141878	0.083845491	0.330915732	0.287579067	0.078866547	0.272801491	0.611217151	0.342830127
ALDH5A1	-0.467863542	-0.401697009	-0.006282812	0.311397376	-0.001454884	0.274577401	0.415908022	0.348203848	0.588669622
ALDH6A1	-0.147455103	-0.422227372	0.299276567	0.108190863	-0.026353609	0.415398444	0.424460802	0.288968883	0.390161084
AMPH	-1.231776186	-1.403465716	0.09460478	-0.066000921	-0.212050786	0.260311787	0.344186119	0.128183644	0.828391646
ANK2	-0.064837328	-0.164663315	0.286535885	0.48787738	0.504782934	-0.044045466	0.078942135	0.166743389	0.140892683
ANP32B	0.650689489	0.85452956	-0.356425891	-0.56031321	-0.455256654	-0.724562235	-0.528838449	-0.580338296	0.077120046
ANXA1	-0.940865599	-0.720123517	-0.352142912	0.339517402	-0.250883942	0.51529252	-0.560233464	-0.224514839	0.517108202
ANXA2	-0.630008103	0.808581224	0.114602524	-0.155731918	0.953761109	0.724227618	-1.021688	0.635570644	-0.460532105
ANXA4	0.000935657	-0.340895393	-0.382432882	0.089392337	-0.273249017	-0.2146867	-0.321715288	-0.295521186	0.48387222
ANXA7	1.138495728	-0.090423576	0.496715552	0.255373886	0.824287485	0.392615972	0.209764745	0.635042874	0.781797419
AP1B1	0.352509419	0.153806266	0.055084669	0.016757812	-0.068429137	0.171109694	0.086540714	0.246805801	0.271475348
AP1G1	0.832842006	0.401042727	0.072435787	-0.014494966	-0.019854159	-0.167150638	0.18605471	0.62421744	0.168615716
AP1M1	0.600892362	0.401140162	0.052395144	-0.228093403	0.054295395	0.031566531	-0.059784878	0.132530683	-0.018510302
AP2A1	-0.285731104	-0.132164609	0.168128344	0.062280736	0.089021163	0.442185461	0.274795623	0.393168837	0.291188685
AP2A2	-0.261356698	-0.165023874	0.088799481	-0.188378497	0.079993689	0.338491525	0.1248261	0.180429939	0.608846889
AP2M1	-0.180071121	0.021711276	0.07893202	-0.051038155	0.012720545	0.340928668	0.146208716	0.333116944	0.36822716
AP2S1	-0.433307211	-0.176227927	0.08321334	-0.000921708	0.037944235	0.320011014	0.255067863	0.378525782	0.654579469
AP3B2	0.196267873	0.015886542	0.250033765	0.27166794	0.549519699	0.476580836	0.240837727	0.584477709	0.229117236
AP3D1	0.184962689	0.282787182	-0.053028684	0.04025651	-0.080098044	0.303663323	-0.044463163	0.193875271	0.292491375
APEH	0.640557527	0.282792243	-0.173907482	-0.032397063	-0.31492367	0.017514825	0.025130163	0.25856122	0.245791171
APEX1	1.29096447	1.522801522	-0.76073394	-0.445051781	-0.511846755	-0.715506258	-0.791374285	-0.632308258	-1.012372053
API5	0.835699242	0.838313167	-0.381171244	-0.423621157	-0.206206067	-0.301454429	-0.552652699	-0.208535353	-0.070510839
APMAP	0.35059415	0.569673823	-0.17794334	-0.215051809	-0.057572296	-0.210680362	0.063035314	-0.032735973	0.523766637
APOA1	0.809002327	0.221732751	-0.54335813	-0.239276943	-0.453465367	0.045157059	0.038617594	0.116932568	-0.238089077
ARCN1	0.89342373	0.720432688	-0.373546866	-0.345750824	0.135997354	-0.043814028	-0.227118156	-0.019000388	-0.241694951
ARFGEF2	0.6520362	0.827817786	-0.323943379	-0.162534135	0.231821026	-0.235493061	0.062484703	0.157713224	0.660726754
ARHGDIA	0.000700163	0.153034391	-0.175908354	0.27107996	0.008055316	0.279936256	-0.124947195	-0.072493232	-0.13170782
ARHGEF2	0.465056447	-0.255984512	0.384523516	0.274372308	0.191765729	0.242193469	0.472480983	0.61534953	0.485044964
ARL6	0.393370701	0.277675979	0.166959602	0.38350096	0.155404377	0.555238427	0.490294442	0.786662755	0.810032993
ARL6IP1	0.585863539	0.395081009	-0.191001834	0.091717158	0.047015139	-0.25594129	-0.148430899	0.21182151	0.364738143
ARL6IP5	-0.012418216	0.113583999	-0.246112661	0.041939852	-0.063766962	0.011775591	0.390149154	0.083079132	0.415747689
ARPC2	0.283951068	0.315868333	0.057259393	0.091114696	0.237137822	0.201219117	0.042794725	0.070892439	-0.146765694
ARPC3	0.539480365	0.637223058	0.230679113	0.122891485	0.26952331	-0.064910318	0.042381562	-0.135371451	0.113143506
ARVCF	1.579218727	0.789794028	-0.159540334	0.232486725	0.954544146	0.426730971	0.318789722	0.504090511	-0.355070595
ASAH1	-0.241144806	0.19809358	-0.03122443	0.1816187	0.417488496	-0.169133403	-0.17637556	0.029483459	0.031132783
ASAP2	0.730017431	0.459516335	0.05796938	-0.027875942	0.105594729	-0.000485619	-0.199339512	-0.194690146	-0.518765009
ATAT1	0.863993411	0.673052328	-0.272996654	0.368026285	0.100239642	-0.488491962	-1.027716288	-0.672480715	-0.67415991
ATP1A1	-1.207241151	-0.62529041	0.09808765	-0.153801779	-0.082370369	0.22786324	0.316327823	0.731186203	0.449654867
ATP1A2	-1.190362042	-0.982671607	-0.243594786	-0.26362781	-0.293020832	0.136143493	0.317098323	0.408273258	0.451908884
ATP1B1	-1.005883592	-0.926460867	0.493569769	-0.044964394	0.000359496	0.16889406	0.323092046	0.366301488	0.315770947
ATP1B3	0.462823636	0.363187261	0.046247419	-0.133692642	0.462647937	-0.315200788	-0.728470246	0.120039987	-0.995176433
ATP2A1	-0.500340506	-0.341812098	0.18614008	-0.269986742	0.285478869	-0.048671444	0.232001053	0.239123301	0.206850674
ATP2B1	-0.316738847	-0.815334439	0.150866069	-0.232292857	0.143686889	0.182117032	0.372692917	0.492242677	0.547079909
ATP2B3	-0.306948289	-0.049243161	-0.083393769	-0.373589528	-0.171631874	-0.17149185	-0.107493563	-0.012839508	0.564396495
ATP2B4	-0.269747516	-0.258728087	0.415359854	0.124686089	0.126588212	0.471985394	0.673424812	0.807919516	0.864350721
ATP5B	-0.181267765	-0.030420947	0.087788194	-0.242840842	0.178430249	0.257030732	0.292872379	0.154750884	0.654480177
ATP5D	-0.181215098	-0.074063036	0.301457502	-0.354562331	-0.006429943	0.472546544	0.499543001	0.30342812	0.493476733
ATP5H	-0.255364116	-0.438809917	0.296810178	-0.205305875	-0.021846895	0.023788522	0.452258067	0.279340238	0.98052533
ATP5O	-0.308278787	-0.181405994	0.210106669	-0.326483214	0.068138572	0.131008108	0.411048182	0.136266838	0.584458163
ATP6V0A1	-0.603491684	-0.741651478	-0.143086892	-0.219891933	0.312221725	0.706353858	0.592859926	0.915376488	0.349381872
ATP6V1A	-0.389865487	-0.339516701	-0.217002285	-0.045185162	0.210789452	0.579796614	0.271124586	0.525924324	0.959823607
ATP6V1B2	-0.252876381	-0.257103424	-0.135136143	-0.234572375	-0.114047576	0.505592524	0.178561869	0.260723381	0.576903427
ATP6V1G2	-0.803876432	-1.187743092	-0.067908676	-0.325925704	-0.200561112	0.20163221	0.237869779	0.328843037	0.769926027
ATP6V1H	0.047792482	0.057277799	-0.903073883	-0.812671623	-0.712453315	0.522483932	0.07930852	0.003199868	0.700602394
ATXN10	1.206547416	0.847320071	-0.074027471	-0.166634943	0.278925415	-0.305843751	-0.445340688	-0.060991808	-0.863509946
AUH	-0.749477898	0.059425897	-0.263056377	-0.544778872	-0.138507025	-0.24042608	-0.246770097	-0.206479701	0.547999846
BAG6	0.696117823	0.410357143	-0.352010158	0.053873891	0.227140008	-0.189618372	-0.292940107	-0.024108887	0.123768644
BAIAP2	0.070557924	0.281273639	0.236797825	0.137595577	0.423885388	0.106595442	0.032507112	0.290137756	-0.145095418
BCAN	-0.912513531	-0.567626611	0.179736776	0.948175094	0.280082667	0.707029219	0.320442972	0.445126204	0.366181391
BCAP31	0.38061328	0.233237561	-0.018184333	0.061728998	0.010601431	0.006506015	-0.123403449	-0.041579788	0.21932722
BCAS3	0.201798209	0.041758196	0.130580301	0.201592166	0.049069098	0.38109854	0.193667108	-0.030535407	0.765125805
BCAT1	0.082136516	0.029153967	-0.247266804	-0.484533079	0.15234274	-0.090308713	0.030631998	-0.104938947	0.100221412
BCL2L13	0.214336685	0.035922218	0.202992569	-0.105222463	-0.107445868	0.317747047	0.320201721	0.619625052	0.690657649
BLVRA	0.697198231	0.765023276	-0.219245504	-0.150425963	-0.125665603	-0.428460504	-0.350537537	-0.379733794	-0.410402706
BTBD17	0.717978071	-0.205713878	0.138780685	0.156245854	0.586247632	0.556572935	0.838249847	0.868128639	-0.196277034
BUB3	0.75950581	0.900871945	-0.214441347	-0.402644626	0.071391426	-0.247668105	-0.022891769	0.265713477	-0.35955217
BZW2	0.968987333	0.792160337	-0.258534738	0.218555114	-0.133471872	-0.277748008	-0.133086087	-0.417175446	-0.99423964
C10H22orf28	0.687990992	0.675186248	-0.090060038	0.047860312	0.087951859	-0.311050532	-0.206150708	-0.073247332	-0.098200485
C12H2orf47	-0.644955611	-0.006925846	0.005947551	-0.589885443	-0.009425852	0.069723568	0.157334251	0.042241695	0.656078843
C15H9orf64	0.822854253	0.913632533	-0.66103272	0.018813974	-0.279381307	-0.2562743	-0.165851289	-0.163995303	-0.527733235
C1H1orf95	1.232028329	0.553269992	0.436829257	0.148356123	0.604769126	0.637518379	0.693648414	0.379335913	0.347477004
C2CD2L	-0.561015863	-0.333684048	0.517665155	0.063402912	0.036486571	0.148146294	0.157047713	0.307095682	0.486724827
C4H6orf136	-0.665020016	-0.316422274	-0.032444088	-0.5434249	-0.360451328	-0.122539441	0.136649778	0.425641942	1.507939019
C4H6orf211	0.432796628	0.397705736	-0.46015302	0.118498509	-0.064800704	-0.069934763	0.073220319	0.117890394	0.541788596
C7H14orf166	0.726720183	0.01680012	-0.156159128	-0.017638403	0.126092933	-0.135784723	-0.245011402	0.038131103	-0.124457445
CAB39	-0.084872871	0.283937254	-0.619916598	-0.181865675	-0.555983284	-0.490152341	-0.445587364	-0.281323876	0.559219698
CAB39L	0.159698966	0.174066222	-0.293456829	0.076023581	-0.294336496	-0.108598205	0.085643455	-0.107057051	0.458287671
CACNA2D1	-0.055529298	0.080074156	-0.065687493	0.156261398	0.627136951	0.636606792	0.387055385	0.603886869	-0.318828747
CADM2	-0.504185642	-0.576094354	0.271355798	0.224646933	0.191940474	-0.059265888	0.33157632	0.305623728	0.492733312
CADM3	-0.169936291	-0.687194579	0.263714792	0.197102806	0.325651479	0.161360425	0.257788662	0.275516806	0.477235813
CADPS2	0.091229199	0.189565999	-0.014837186	-0.396880398	0.070404086	0.095287523	0.41247576	0.59769019	0.670492229
CALR	0.405003879	0.198771204	0.119431692	-0.132482122	0.174135408	0.012009678	-0.000109539	0.11151783	-0.34790476
CAMK1	-0.057866506	-0.665009039	0.450872842	0.632103712	0.686328465	0.731539762	0.685757927	0.884792207	0.296731471
CAMK2D	-0.249598646	0.147683276	-0.192694085	0.63699695	0.888231645	0.57393808	-0.219222768	0.101818843	-0.085649073
CAMKK2	0.282373052	0.049576907	-0.033948066	0.186882957	0.413272131	0.063397919	0.12326463	0.23792958	-0.098708932
CAMKV	0.079747372	0.50733192	0.518851516	-0.093165582	0.843344142	0.240606346	-0.056541595	0.400313361	-0.85897046
CAND1	0.483331832	0.439109558	-0.0727344	0.083764474	-0.007526189	-0.174987523	-0.053443479	-0.012387328	0.054982507
CANX	0.073276788	0.099048308	0.146763328	0.126393624	0.11640572	-0.138330952	-0.154050354	-0.118826086	-0.027155902
CAP2	0.565640805	0.25544633	-0.506297307	-0.039235387	-0.238848663	0.378197794	0.235346951	0.388672489	0.946295165
CAPN1	0.104360948	0.388784258	-0.159401192	0.080872647	-0.250217778	-0.217642861	0.481722903	-0.563313312	0.635650392
CAPN2	-0.291071127	0.523798187	-0.248517899	0.014636428	0.049376538	0.153677715	0.521508698	0.084184908	0.151391611
CAPZA2	0.320529068	0.491561201	0.158851336	0.197716962	0.282315686	0.002118305	0.012579205	0.263182568	-0.255803294
CARHSP1	1.17598209	0.796684581	-1.164134686	-0.57450172	-0.807007314	-0.298715325	-0.84470783	-0.57162274	-0.438794943
CARS	0.313649745	0.451241465	0.130352001	0.069363033	0.163788194	0.014698668	-0.085517127	0.09982484	-0.242408328
CBR1	-0.746069421	-0.005476695	-0.585508692	-0.127283967	-0.657208166	-0.60183432	-0.048939828	-0.367954095	0.63076188
CCDC129	-1.775120344	-0.931529112	-1.117927129	0.685049321	-2.428935013	-1.938985667	0.056990831	-1.533923424	1.186315635
CCDC132	0.1548841	0.515223612	-0.034665108	0.249356795	0.311886714	0.004774601	0.239092761	0.228056074	0.470759165
CCDC22	0.295561187	0.278186601	0.488126559	0.251929021	0.072917859	0.23388061	-0.133043759	0.259329728	0.01833065
CCNC	0.498737004	0.371044498	0.094988328	0.236722443	0.033581852	0.213871137	0.325805145	0.408201589	-0.003414209
CCNY	-0.31194647	0.206805624	-0.212248551	0.027012796	0.252846643	0.435074336	0.362206478	0.503232035	0.634060994
CCT2	1.177929054	1.234371578	-0.709260071	-0.571419266	-0.277494933	0.323793575	-0.544802868	-0.245833337	0.663437774
CCT4	0.672994759	0.577585271	-0.073406552	-0.071547885	-0.000744247	-0.027971372	-0.145348329	-0.168259274	0.004328814
CCT6A	0.561780015	0.580726347	-0.061754296	-0.186380162	0.086599478	-0.136101991	-0.361346087	-0.247152042	-0.520909607
CCT7	0.659994673	0.561541907	-0.058209332	-0.122935144	0.225483223	-0.019744436	-0.389730191	-0.160437843	-0.36623204
CCT8	0.752971564	0.586092286	-0.076311555	-0.050416237	0.114406176	0.104836294	-0.401189857	-0.096308409	-0.294118717
CD200	-0.239954814	-0.015199887	-0.261206041	-0.459399988	-0.573471193	0.001428867	-0.225384393	-0.448320891	0.275364516
CD38	0.179040855	-0.146464755	-0.857893054	1.444973924	-0.75006367	-0.56152159	0.18251645	-0.417292297	0.798189267
CD47	-0.617656049	-0.408925783	0.181517838	-0.016876605	0.005667889	0.238381762	0.183231821	0.305535979	0.452554211
CD81	-0.02769878	0.027337351	0.037739245	-0.082861432	-0.20853797	0.046183533	0.143021702	-0.104550583	0.720160705
CDC37	0.287768194	0.262623371	0.088781035	0.223288088	0.285697095	-0.003595312	-0.187995996	-0.104575946	-0.024164244
CDC42	0.256161949	0.378620829	-0.031832406	0.285468646	0.411851305	0.486517496	0.358774957	0.283071349	-0.349883066
CDIPT	0.614795819	0.691737241	0.139401024	7.84E-05	0.393463006	0.097313706	0.204314773	0.347468802	0.435740171
CDK5	0.044905604	0.256157763	0.019480458	0.086260933	0.138943899	0.229222315	-0.003597308	0.060732579	0.065541509
CEND1	-0.358753517	-0.718651976	0.22461625	-0.37289891	-0.158899987	-0.09725963	0.441782303	0.193338395	0.807833302
CHL1	0.349499342	0.365879254	0.062650182	0.244600056	0.064305731	0.134845313	-0.112490867	-0.130783749	-0.164759679
CISD1	-0.771364596	-0.524798883	-0.021749277	-0.120890647	0.042653538	0.292945801	0.338087401	0.045640872	0.595423288
CKAP1	0.883221544	0.895647535	-0.335136526	-0.068206478	-0.147105062	0.103710846	-0.478069766	-0.367998435	-0.536290427
CKAP5	0.891817544	0.583893818	-0.149223299	0.100908397	0.220819609	-0.112853258	-0.296136477	-0.089277868	-0.195400406
CLASP1	0.905873478	0.717666624	-0.433705665	-0.463302579	-0.231832294	-0.569254473	-0.510908071	-0.645963621	-0.028084849
CLASP2	0.466002175	0.481268723	0.056763172	0.293976694	0.253747649	0.039131854	-0.000490834	0.124627655	0.003287428
CLIC1	1.229543634	0.757311545	-0.811298249	0.012429552	-0.54044931	-0.256830392	-0.184056958	-0.306683728	-0.444816732
CLSTN1	0.218253128	0.363931225	0.258460406	0.207566536	0.024070815	0.571901801	0.359021561	0.36764576	-0.446289611
CLTC	-0.297956152	-0.143426591	0.069526764	-0.134078693	0.089056717	0.381815388	0.186982091	0.509517778	0.467528483
CMAS	0.287630966	0.263848631	0.273983413	0.06395168	0.373158598	0.528192509	0.293539783	0.426043464	0.483769611
CNDP2	0.13950665	0.233735638	-0.259515556	0.400837123	0.007790771	0.057333756	0.007478519	0.019275667	0.161578661
CNN3	1.016244418	0.729906995	-0.577345912	0.49894068	-0.406178717	-0.443180282	-0.389728347	-0.601352806	-0.371614536
CNOT10	0.982238933	1.069215968	0.182174535	-0.103208938	-0.111444668	0.12459958	0.17374331	0.002955644	-0.377784859
CNP	-1.834052676	-1.123367462	-1.011272627	0.597189561	-1.933028463	-2.194953488	-0.126820232	-1.474201104	0.746887811
CNRIP1	-0.482333344	0.723084202	0.299268274	-0.100614721	0.070751395	0.651909314	0.15833969	0.17059293	0.004480674
CNTN1	-0.40343506	-0.054027348	0.026662464	0.317177798	0.830157083	0.745780923	0.386976382	0.761187885	-0.116698518
COASY	0.434218308	0.58326687	-0.147377844	0.018811796	-0.126118861	0.027465685	0.245505461	0.369960684	0.633332711
COMT	0.215694799	0.318516469	-0.283220929	0.319325573	-0.090947506	-0.282856264	-0.139201246	-0.187717369	-0.096709761
COPS7A	-0.274692301	-0.233711475	-0.090560012	-0.234979407	-0.221927595	-0.085342058	0.024267003	0.074563279	0.463135408
CORO1A	-0.007109503	-0.023560841	0.085291155	0.097819269	0.286293474	0.301961165	0.047232477	0.169269414	-0.067766563
CORO1C	0.993205882	0.654606189	-0.141483408	-0.454276894	0.261507964	-0.151988382	-0.547907209	-0.506299371	-0.384114513
COTL1	0.576416197	0.58031828	-0.355960608	-0.106961139	0.008162322	-0.121629598	-0.375576022	-0.422688481	-0.251302697
COX4I1	-0.049079942	-0.083264304	-0.133941842	-0.141450544	0.492010325	0.405259196	0.375770742	0.410134081	-0.073971412
CRMP1	0.243196615	0.661506998	0.468993086	0.589800554	0.91552973	-0.097392466	-0.490777624	-0.239989639	-0.998333988
CRYAB	-0.730404383	0.236470028	-1.081391382	1.445393308	-1.12397509	-1.162336033	-0.990619153	-0.852185402	0.397482432
CRYM	0.159202111	-0.027819118	-0.385099083	-0.133824803	-0.172061797	0.288613247	-0.033765317	0.015478446	0.186002138
CSDE1	0.278711266	0.103317463	-0.141138055	-0.048124238	0.083265093	-0.006347484	-0.193028021	-0.205472005	0.430597692
CSE1L	0.874464492	0.622413374	-0.069633571	0.053106478	-0.011475813	-0.346168928	-0.435015918	0.012407175	0.051658082
CSK	1.084666348	0.873510756	-0.222028431	0.179192791	0.375331954	-0.036563961	-0.312586297	0.112941115	-0.631143774
CSNK1A1	0.823723295	0.584248509	-0.302178756	-0.308668698	0.197580091	-0.00469697	-0.686141981	-0.16120188	-0.648154348
CSNK2A1	0.487543122	0.657020393	0.230648904	-0.091086287	0.288542189	0.002556487	-0.009865699	0.115866493	-0.407694579
CSNK2B	0.588671517	0.37676607	0.206830773	0.03728914	0.426528146	0.208655297	0.095230933	0.351869461	-0.175071952
CSRP1	-0.375808948	-0.177297548	-0.038716948	0.321850043	-0.39543737	-0.289166978	0.208211802	-0.076822047	0.285304483
CST3	-0.297660595	0.266783516	0.2506242	0.96067225	0.63476632	0.56921998	0.374878915	0.591033075	-0.592202891
CSTB	0.180332211	0.793788091	-0.35637935	-0.0123332	-0.372107966	-0.175546356	-0.171569244	-0.173656455	0.379063747
CTBP1	0.576862109	0.438885581	-0.061664954	-0.409592333	-0.133779623	-0.204459758	0.131713135	0.106148936	0.682691203
CTNNA2	0.48458501	0.348955952	0.246399209	0.253628847	0.568308656	-0.024408666	-0.312660789	0.060580517	-0.38969206
CTNNB1	0.568628309	0.553121063	0.231747924	0.273924672	0.34284479	-0.088219208	-0.267254542	0.100244974	-0.304478925
CTNNBL1	1.19993849	0.993492172	-0.337133594	-0.427039452	-0.000164027	-0.154896436	-0.443407017	-0.169722184	-0.309997219
CTNND1	0.829350399	0.709665042	-0.017567448	0.173653865	0.288685277	0.005318419	-0.341655823	0.133498011	-0.615553751
CTSD	-0.40494926	-0.014692081	-0.082525353	0.024637907	-0.084660634	-0.053671703	0.064247265	-0.008333487	0.495916622
CUL3	0.405731846	0.518388079	-0.097019338	-0.12520747	0.082372399	0.015229323	0.142771511	-0.054751696	0.52809503
CUL4B	0.415222419	0.465344969	0.076823174	0.044234646	0.013769383	0.267785499	-0.052604843	0.328027586	0.180571867
CUL5	0.239540327	0.160810912	0.022394607	0.257711856	-0.135190806	0.180023076	0.06013781	0.199751696	0.38607641
CYB5B	0.553820344	0.883264487	0.080020114	-0.09510792	0.021075698	-0.033615337	-0.183888423	0.170744391	-0.497786817
CYB5R3	0.616998433	0.575730857	-0.205566617	0.214286178	0.29523937	0.051821123	-0.498598406	-0.179610479	-0.422506466
CYC1	-0.353690325	-0.417744393	0.145529375	-0.281703418	0.050103091	0.227566778	0.52195662	0.214686469	0.223080478
DAAM1	0.979805136	0.804813368	-0.346762218	0.017655613	0.357820152	-0.077657954	-0.540330159	-0.220309597	-0.476855547
DARS	0.658461838	0.337270434	-0.014141265	-0.124337196	-0.136221373	-0.058319605	-0.167403543	-0.146252294	0.170318943
DBN1	1.302451185	0.944601997	-0.310235563	-0.344430615	0.291942623	0.055654503	-0.440506371	-0.246634554	-0.756122649
DCLK1	0.117057732	0.131809797	0.164737211	0.200187747	0.563287192	0.222294995	0.045854213	0.111373982	-0.999312501
DCTN1	0.458233123	0.224514863	0.033743992	0.157131448	0.243308983	0.170028522	-0.015949902	0.074972365	-0.059133087
DCTN2	0.428333011	0.163936937	-0.00777028	-0.002659234	0.067676047	-0.053656059	-0.422118088	-0.123113421	-0.047379444
DCX	1.469539703	1.42749915	-1.113949993	-0.839602635	-0.189125074	-1.285065317	-2.013399704	-1.695822517	-1.970287761
DCXR	0.074010019	0.32503506	-0.06618801	0.171927849	0.021087787	0.161018795	0.066260001	0.294318985	0.140364108
DDAH1	-0.127845454	-0.220146764	-0.146363703	-0.088948486	-0.225680057	0.018209913	0.211246317	0.163757679	0.545719909
DDB1	0.41422483	0.351250555	-0.144649464	-0.160084803	-0.21936697	0.059761737	-0.012738713	0.166369243	0.315117189
DDX1	1.066383967	0.927592952	-0.174388341	0.036996839	0.142003543	0.220404027	-0.037645741	0.16094105	0.103878505
DDX39A	1.664184221	1.42559469	-0.897122819	-0.736141436	-0.604685346	-0.745533222	-0.892305981	-0.651298168	-1.431251687
DDX6	0.767103648	0.686262162	-0.309476047	-0.398040143	-0.17170028	-0.264031479	-0.262609271	0.135245189	-0.367822019
DECR1	0.115464259	0.23615594	0.008101933	-0.245943917	-0.402405906	0.16921301	-0.017477652	0.391222529	0.734035152
DFNA5	0.754391624	0.592533055	-0.169567869	0.23303134	0.048332282	0.028795001	-0.036910633	-0.411448561	0.145913577
DHX15	1.323825536	1.160375608	-0.64346349	-0.311606972	0.086813854	-0.685485259	-0.683359661	-0.234341288	-0.795607086
DHX9	1.158271765	1.04204813	-0.201374324	-0.575626239	0.17510456	-0.70544042	-1.095877563	-0.159516389	-1.258805068
DIRAS2	-0.590747881	-1.417751515	0.63282879	0.638185136	0.443386768	0.65774236	0.399928268	0.653506142	-0.233438924
DLAT	-0.323682297	-0.228077386	0.104530414	-0.352590779	0.139905507	0.191796585	0.152362119	0.097352936	0.510424035
DLD	-0.840557356	-0.579839432	-0.042535672	-0.606803784	-0.284532042	0.280043947	0.17887069	0.165887142	0.605289682
DLG4	0.558495759	0.239218224	0.137610295	-0.140333346	0.30806117	0.152180129	0.370441928	0.402115859	0.219504836
DLST	0.033985355	0.18946202	0.083181781	-0.531814963	0.043006435	0.603946127	0.068037123	-0.160348227	0.282190079
DNAJA1	0.534269073	0.454846073	0.044641768	-0.066291298	0.325602732	0.064769932	-0.01437529	0.033873702	-0.242273147
DNAJC11	0.113237477	0.165358474	0.303441997	-0.772433535	0.138975532	0.520141354	0.302467743	0.083363953	0.391277471
DNAJC6	-0.259311188	-0.227527126	0.106711844	0.118696561	0.057309097	0.312838813	0.260646895	0.252351874	0.542691947
DNCI1	-0.120792557	0.18772097	0.137570492	0.299182526	0.271552258	0.279946949	0.013311703	-0.019631392	0.061438508
DNM1	-1.134578955	-1.164338741	-0.141900013	-0.344736417	-0.552890417	0.224648363	0.257406097	0.186163289	1.050496252
DNM2	0.57949676	0.377809229	-0.048657991	0.640903225	-0.152812757	-0.099719893	-0.448841305	-0.066131544	0.123379988
DNM3	-0.535316218	0.090670232	-0.123618336	-0.298210814	-0.396322742	-0.034770529	0.001134497	-0.063411799	0.509809556
DNPEP	0.125025419	0.456888515	-0.062123315	-0.024884676	-0.318731696	-0.066643545	-0.23408954	0.038762393	0.095680228
DOPEY2	0.620975666	0.284673778	0.064654605	0.06468472	0.477038186	-0.54247247	-0.301572492	-0.07390473	-1.160618611
DPP10	-1.305915352	-1.045317549	0.291431697	0.051873556	-0.0945002	0.567373148	0.274658858	0.285792878	0.608349687
DPYSL2	-0.071371819	0.092739629	-0.227931229	0.243740115	-0.000650142	-0.077833432	-0.26184744	-0.384977154	0.313471656
DPYSL3	0.257405278	0.716600589	0.079904733	0.612367581	0.508811624	0.20249015	-0.46448612	-0.30788213	-1.547994961
DPYSL4	0.606301363	0.533930142	-0.107457111	0.052972932	0.051736755	-0.060713383	-0.116922835	-0.155377693	-0.309530541
DPYSL5	0.344278589	0.693490703	0.124554912	0.691218077	0.454758988	0.366553547	-0.20287558	-0.086620498	-1.576672422
DRG1	0.839233502	0.52515174	-0.059421937	-0.100659235	0.219808247	-0.375551719	-0.474301589	0.009360499	-0.463632621
DSTN	0.289105618	0.476934935	-0.235278563	0.021583305	0.244943045	-0.015003207	-0.296064318	0.176775061	0.48649779
DUSP3	-0.584710931	-0.557213262	0.008281326	0.165215077	-0.224583624	0.125275144	0.509286579	0.385521297	0.346515874
DYNC1I2	0.924033608	0.570073749	-0.177098622	0.086181009	-0.021400287	-0.116021511	-0.242389905	-0.110626757	0.18908831
DYNC1LI1	0.233672256	0.184974452	0.331815485	0.309434542	0.362206825	-0.085949067	0.050388511	0.166850353	0.122708632
DYNLL1	0.469883066	0.564607299	0.117250316	0.222125756	0.412006676	0.053163931	-0.071120306	-0.005436725	-0.377021256
EEF1A2	-0.23340552	-0.072290848	0.159952925	0.033634269	0.51839163	0.341073932	0.120011941	0.286123882	-0.043843701
EEF2	0.725071177	0.610681398	-0.250949133	-0.176976299	0.083572235	-0.05506853	-0.216280462	-0.2916894	-0.502767464
EFTUD2	1.121292537	0.896606397	-0.396222077	-0.510182832	-0.19653552	-0.78910213	-0.996539835	-0.679331472	-0.521551775
EHD3	-0.741970586	-0.276743234	-0.203362205	-0.241379777	-0.154029703	-0.344472138	0.615869592	0.503438877	0.958156303
EIF2S1	0.970751013	0.489701353	-0.264620114	-0.224505504	0.119006521	-0.106568205	-0.473872723	-0.10925	-0.199377173
EIF2S2	-0.646621132	-0.381879862	-0.601232946	0.708584091	-1.228605169	-1.143981662	0.151740142	-0.929912902	0.387863953
EIF3A	0.758294374	0.702049771	-0.050582673	-0.046219748	0.131056816	0.102928197	-0.072555469	0.154972261	0.144412377
EIF3B	0.916233754	0.442819234	-0.124559647	-0.057634669	-0.279061969	-0.157947763	-0.348443148	0.549509481	-0.029010159
EIF3F	0.771577366	0.304979321	-0.261957427	-0.147717439	0.14757456	0.216433163	0.14081803	0.25318036	0.434999694
EIF3L	0.609831753	0.80523873	-0.059704141	-0.280174735	0.000135067	-0.02523011	-0.117560839	0.088268148	-0.249114293
EIF4A3	1.141714299	0.857736809	-0.317080699	-0.577833265	-0.076513225	-0.268653047	-0.621846684	-0.367437856	-0.832604425
EIF4G1	0.166285659	0.313699853	-0.05599379	-0.205713536	0.011006494	-0.230813663	-0.225516709	-0.058588383	-0.1303902
EIF4G2	0.755416225	0.681146905	-0.178288904	-0.280430423	0.121140633	-0.451068188	-0.526730869	-0.376653122	-0.475304237
EML4	0.452838044	0.598465447	0.203208494	0.32531764	0.253156617	0.057723621	-0.26696931	0.278199346	-0.766443356
ENOPH1	0.130809309	0.315746692	-0.110467833	0.166441817	0.193173569	-0.156805778	-0.026040392	-0.038975738	-0.478564447
EPB41L1	0.146959611	0.13122274	0.245517764	0.153006804	0.456023913	0.441480466	-0.031936156	0.401917809	-0.095742519
EPB41L2	-0.590714059	-0.642806453	-0.111711871	0.360738064	-0.326715813	0.039390993	0.350267853	0.071482789	0.569862558
EPHA4	-0.306728142	0.334167372	0.303533135	0.274114705	0.256965938	0.363210976	0.166430722	0.423431877	-0.347678895
EPN1	-0.135104091	-0.069900915	-0.059240898	0.011700673	0.060856099	0.211233059	-0.039183219	0.082934718	0.544893308
EPN2	-0.496290664	-0.418919782	0.245649072	0.376876977	-0.312377912	-0.029111259	0.1012068	-0.025902962	0.141555592
ERBB3	0.602478281	0.799864658	-0.122676891	-0.18636652	0.109888174	-0.183947834	-0.383043903	-0.186461677	-0.470520898
ERO1L	-0.11447387	-0.643810936	-0.199684173	-0.367021467	-0.307299961	-0.264325371	0.433100938	0.106779291	1.037971822
ESYT1	0.755389799	0.270977832	0.148074637	0.198488937	0.047829057	0.072309295	0.035026236	0.383271087	0.217567773
ESYT2	-0.171366155	-0.175483828	0.111387983	0.178977415	-0.073753641	0.253011073	0.130066305	0.218242466	0.716319252
ETF1	0.689043424	0.524946816	0.160077083	0.102412934	0.231105225	0.142477023	-0.093766528	-0.049570993	-0.555485855
ETFA	-0.16721423	-0.091970872	0.395009168	-0.009771699	0.015319199	0.184726113	0.289142064	0.355183404	0.181423365
EXOC2	0.308489952	0.36809509	0.016345731	-0.148273893	0.166170593	-0.06693856	-0.060895883	0.090193424	-0.091191921
EXOC4	0.078372984	0.317938816	-0.053735762	0.121950963	0.378549309	-0.033895257	-0.108482155	-0.023679641	-0.004262654
EXOC5	0.791522796	0.069690029	0.18586692	0.260918977	0.473552595	0.189805635	0.299065624	0.572387149	0.111255923
EXOC7	0.226553085	0.494497971	-0.161258988	-0.066751354	0.40702849	-0.090639467	-0.098383013	0.337510793	-0.012915187
EXOSC7	0.487631858	0.961740853	-0.089865269	-0.016008696	0.00611862	0.062062789	-0.199382273	-0.06515287	-0.466026333
EZR	1.59312594	1.280449464	-0.114743545	-0.070621574	-0.552248846	-0.121708209	-0.754478705	0.004186062	-0.77556365
FABP5	1.140355817	0.565944065	-0.364504422	0.383510488	0.129445406	-0.445085041	-0.503936206	-0.381263855	-0.534012969
FABP7	0.605169167	1.703807693	-0.616894767	-0.419754599	-0.277334517	-0.545178466	-1.139881647	-0.717242568	-1.710694332
FAM49A	0.927522253	0.715708418	-0.248581382	-0.22362664	-0.071486659	-0.242176441	-0.127906698	-0.084717396	-0.199668162
FAM82B	0.661543332	0.305437919	-0.125341843	-0.308635294	0.104507393	-0.179738531	0.097012028	-0.272679034	-0.401174039
FARP1	0.251171413	0.702565078	0.24771034	-0.0488555	0.851290356	0.43834947	-0.380568436	0.144718898	-1.088495149
FARSA	0.406985039	0.476215198	-0.040663989	-0.219065181	0.278808235	0.235659555	0.129108785	0.251363708	0.117984706
FARSB	0.052195609	0.455884384	-0.012324339	-0.285911769	0.278335923	0.220398848	0.152735873	0.123441008	-0.051868141
FASN	0.737347978	0.422198446	-0.104111459	0.220746639	0.258979715	-0.033193869	-0.222128388	-0.09171192	-0.445540279
FAU	0.699665787	0.485895916	-0.047613379	-0.260462423	0.216551631	0.376694963	-0.494368306	0.023131838	0.050610938
FBXO44	0.098332657	0.146283237	0.072531049	-0.052879647	0.101752883	0.148227258	0.174751657	-0.023926559	0.314229444
FDPS	0.805120222	0.652459661	-0.438845347	-0.24868784	0.314837411	-0.268444574	-0.439481568	-0.218103601	-0.182148879
FERMT2	0.058058277	0.368295022	0.155523836	0.66977418	0.109177124	0.340706309	0.187928357	0.283913824	0.159759947
FGF14	-0.362957393	-0.659768353	-0.028064224	0.116861445	-0.020201627	-0.171891319	0.020385226	0.179884738	0.374451003
FH	-0.022801447	-0.134552562	-0.110056261	-0.432400357	0.051184142	-0.087917881	-0.047844316	0.093669315	0.521780309
FHL1	0.29086805	0.539749541	-0.36070854	0.535521489	-0.278210281	-0.271232466	-0.204152491	0.025938099	0.101821575
FIS1	-0.221548201	-0.210452678	-0.006150457	0.176616479	-0.167367693	-0.121395236	-0.025903036	-0.101151972	0.222636433
FKBP3	0.822862457	0.762494932	0.070428705	-0.140678635	0.122491324	-0.080442646	-0.460323814	-0.256536811	-0.901326001
FKBP4	0.669665096	0.273899699	-0.31299154	-0.304405947	-0.443192053	-0.403279679	-0.319133661	-0.37537211	0.414319928
FLNA	1.614800288	0.780525345	-0.493377679	0.530183492	-0.368284092	-0.30764875	-0.607438038	0.215050893	-0.519994089
FLOT2	0.472993436	0.419256199	-0.002138197	0.08905755	0.150594395	0.095572613	0.338881811	0.599561918	0.223540687
FMNL2	0.639962671	0.250929203	0.054706676	0.070798997	0.007602768	0.13139768	-0.060431956	0.267748497	-0.191026445
FMR1	0.520380425	0.653182996	0.124647473	-0.146454177	0.585226569	0.12131266	-0.174363798	0.252656967	-0.144868887
FN3KRP	0.095523727	0.102501685	-0.228595808	0.021424321	0.244807894	0.066680756	-0.114919415	-0.084220268	0.280136916
FSCN1	0.435925371	0.444836369	-0.282465172	0.018190693	-0.112537867	-0.017273037	-0.030428527	-0.383396805	-0.013242165
FUCA1	0.285343187	0.745350031	-0.362853923	-0.089282402	0.012048936	-0.239594287	-0.039241701	0.116587266	0.007239985
FXR1	0.674136921	0.837830536	0.219940084	-0.057062422	0.444512255	0.151782143	-0.331897148	0.028699784	-0.022474202
GABARAPL2	-0.180018442	-0.146906874	0.064307916	0.388464344	0.121365209	0.116070433	-0.164210865	-0.086782366	-0.103558515
GAK	0.58450889	0.431835337	0.073772703	-0.390683588	0.125821711	-0.28102155	-0.289095964	0.066477027	-0.175107684
GANAB	0.601987531	0.290064827	-0.329595802	-0.04657749	-0.122411974	-0.149528023	-0.066112808	0.229162409	0.388152521
GAP43	-0.12156673	-0.306567393	0.317646725	0.419937458	0.510298253	0.97283453	-0.05182984	-0.041173393	-0.551842035
GAPDH	-0.216248868	0.186861839	-0.207265663	-0.043861571	-0.169982652	0.007440391	-0.054215988	0.105449322	0.670794983
GBAS	0.276390317	-0.104425373	-0.315536456	-0.316838951	-0.329246276	0.100510844	0.325873533	0.36710329	0.798828063
GCN1L1	1.104271918	0.914570682	-0.12215678	0.038657612	0.26383207	-0.451067558	-0.218211907	-0.012553398	-0.58151967
GDA	-0.965776979	-1.425528381	0.482573625	0.490391109	0.320449107	0.663692386	0.440727483	0.51218425	0.270768409
GDAP1	0.119664397	-0.186524241	0.108211112	-0.080647078	0.062992602	0.089067588	0.197526183	0.435217682	0.438347769
GDI1	0.24002514	0.416726627	-0.279552248	0.170724458	0.059795319	-0.092039028	-0.140078893	-0.115653719	0.127794319
GDI2	0.029005482	0.148027816	-0.099860799	0.246999256	0.004147573	-0.375210346	0.04455836	-0.081658509	-0.141835676
GGCT	-0.389073125	0.315652691	0.35922766	0.22823901	0.12609552	-0.020962077	-0.017768603	-0.040131625	0.317003705
GGH	0.65671962	1.044174302	-0.396110546	-0.226460038	-0.183318867	-0.309111636	-0.679893295	-0.066948974	-0.418844138
GIN1	-0.567546854	-0.503811515	-0.079671666	-0.105199266	0.057226066	0.547444347	0.328793956	0.658344232	0.541388827
GLO1	0.125895395	0.220062277	-0.170283082	-0.060245045	-0.125580167	-0.136381546	0.035943906	-0.00569102	0.534331228
GLOD4	0.497478439	0.602956266	-0.134703644	0.110174901	-0.010249154	-0.081005712	-0.379189249	-0.328415844	-0.756161133
GLRX3	0.36246216	0.338462384	0.070568517	0.076229344	0.146033723	-0.368472302	0.098399771	-0.164512107	0.234534513
GLS	-0.152275222	-0.616621478	0.034916132	-0.623139414	-0.435797394	-0.250323058	-0.154350645	0.022376547	0.714400455
GLUD1	0.000129254	0.108610191	0.282511882	0.206449063	0.283264682	0.544900039	0.145781548	0.462372947	0.028897206
GLUL	-1.473566081	-0.641554042	-0.19155298	-0.806418441	-0.809087779	0.342010809	0.442900177	0.443244295	0.512910519
GMPS	0.409077987	0.611227776	0.02011987	-0.207870656	-0.037303288	-0.207981593	0.06727755	-0.007788605	0.393640502
GNA11	0.48672516	0.547865838	0.222082422	0.058963041	0.461475594	0.216696416	0.065375788	0.623294645	-0.234260852
GNAI2	0.384791379	0.56871133	-0.11780477	-0.257216138	0.185887613	-0.204644277	-0.276536115	0.077801629	-0.662875964
GNAO1	-0.715531382	-0.276236162	0.202775987	-0.028341387	0.56189008	0.458617815	0.22019873	0.496550707	0.218504049
GNAQ	0.045515899	0.467825533	0.313736679	0.230740537	0.640887071	0.165914622	-0.085147931	0.126291773	-0.957133867
GNAS	0.583575688	0.749179802	-0.222335967	-0.414133657	0.099428483	-0.22319242	0.096675121	-0.083303557	-0.157976023
GNAZ	-0.602502768	0.286455964	0.414699399	-0.015052451	0.646503701	0.575172251	0.441620421	0.808045835	-0.760634719
GNB1	-0.212759477	0.226533501	0.391761801	0.062377566	0.488847929	0.305290561	0.179567527	0.256707885	-0.053059624
GNG2	0.217936822	0.4883677	0.213959629	-0.030944439	0.607008336	0.274419136	-0.350493523	0.183501573	-0.737579372
GNG7	-0.431842218	-0.073589039	-0.31029249	-0.104423187	0.064312013	0.285885973	0.655836371	0.853151586	0.593957887
GNL1	0.528232014	0.299407492	0.221116931	0.230039834	0.283021553	0.086789532	-0.036042227	0.296617254	-0.008967097
GNPDA2	0.523020757	0.257081853	0.041669789	0.027714258	-0.271222593	-0.000275912	-0.07707548	0.044637076	0.385674117
GOT2	-0.780324809	-0.677906555	-0.16804787	-0.377423075	-0.32296817	-0.021848165	0.074347611	0.141034254	0.946428893
GPC1	0.515252458	0.090534086	-0.100312933	0.013036572	0.396896547	0.311288678	0.016660235	0.41227555	-0.12589452
GPD1	-0.039482974	-0.197340829	-0.100345644	1.152484298	-0.441887996	-0.205927894	0.245157289	-0.253290275	-0.01256503
GPD2	-0.124943388	-0.317609545	0.246907777	0.000449091	0.367658527	0.297715091	0.232654179	0.558571816	0.165064913
GPHN	0.578399631	0.594694792	0.155200075	0.24890202	0.443713924	-0.009990148	0.06265363	0.496303795	0.085914348
GPM6B	-0.092651954	0.232471418	0.161688427	0.297344708	0.401932201	0.467993589	0.185136825	0.521626437	0.221515569
GPX4	-0.247365376	0.045737716	-0.288935199	-0.199164123	-0.376035839	-0.182058358	0.427659132	-0.004865525	0.347496507
GRIN2B	0.562223023	-0.191219099	0.382271404	0.04019942	1.324218801	0.178595148	0.500162773	1.064094358	-0.289662705
GRLF1	0.480036189	0.572140327	-0.104060882	0.000520639	0.216180431	-0.031455722	-0.292052154	-0.008086258	-0.195277322
GRM3	-0.197006377	-0.173651231	0.459449458	-0.261208106	0.409150317	0.4122776	0.255563357	0.446598405	-0.20255405
GRM5	0.334574768	0.16365341	0.148422906	-0.080957281	0.587597988	0.278874652	-0.243210635	0.119086408	-0.303110427
GSK3A	-0.103991428	0.272021168	0.255668786	0.037717641	0.423795458	0.225495053	-0.128514909	0.022241099	-0.154674866
GSTA4	0.569380195	0.688087234	-0.540993019	0.161982693	-0.432001166	-0.506640017	-0.645221669	-0.194323032	-0.10591996
GSTM2	0.341256087	0.49055707	-0.386266716	0.148768664	-0.43179634	0.125041966	-0.892289942	0.06848421	0.225918535
GSTM3	0.085531014	0.279540143	-0.052461432	-0.119560503	-0.018596204	0.010983238	0.151322319	0.116822417	-0.376514595
GSTO1	-0.925015978	-0.090438996	-1.061016902	-0.298079037	-0.862692974	-0.291690729	-0.772682883	-0.24756335	1.054095384
GSTP1	0.65308685	0.568856879	-0.41352065	0.002632378	-0.147293996	-0.207668085	-0.358382248	-0.331823331	-0.067528518
GSTT2	-0.01282446	0.267390448	-0.66161901	-0.345648159	-0.695152928	-0.666487236	-0.27004349	-0.185654497	0.357655732
GTPBP1	0.911340215	0.668338279	0.298043841	0.257515613	0.460911851	0.063190912	-0.330187572	0.184122264	-0.560712475
GUK1	0.034845575	0.081391044	0.267714142	0.053293941	0.3509833	0.257955397	0.137939715	0.214534689	0.069858902
H1FX	1.48948633	1.667332926	-1.318265131	-1.075901633	-1.128969723	-0.826751328	-1.551807434	-1.180612874	-0.693543654
HADHA	1.007202195	0.363452608	0.458480057	0.306752864	0.11797071	0.457942711	0.380842938	0.912932535	0.116828406
HADHB	0.046046064	-0.062233339	-0.078004911	-0.021393322	-0.195001349	0.183013588	0.177372805	0.094034902	0.139252138
HAGH	-0.411275665	-0.370464698	0.220763038	0.281457359	0.106212418	-0.066508009	0.389580875	0.376839878	0.730897439
HBM	-0.349484478	1.927608302	-0.645559017	-0.064249202	-0.093725232	-1.106967653	-1.584971004	0.341525834	-1.072869356
HBZ	-0.095613669	2.390328402	-0.662613413	-0.078518298	-0.136658069	-0.791732769	-1.21862354	0.329456171	-1.311453477
HDGFRP3	-0.344529282	0.233663748	0.313335883	-0.225794034	0.406041111	0.498643074	-0.02360317	0.04448139	-0.14832775
HDHD2	0.358212476	0.638519814	0.05298768	-0.16846003	-0.042528602	-0.137360895	-0.267439399	-0.331369034	0.222504613
HDHD3	0.474236105	-0.286543737	-0.405074044	-0.370456229	0.017450236	0.198926447	0.623264705	0.74521751	0.59833938
HEATR5B	0.629643058	0.691292111	2.171204211	-0.495813581	0.077529367	0.046632381	0.788208144	0.869093753	-0.169951576
HEATR7B1	0.561158621	0.396884475	-0.122217124	0.074912805	0.146677829	0.212813543	0.007628056	0.008158954	-0.133847978
HECTD1	0.91330437	0.505882824	-0.240150909	0.229235235	-0.056894126	-0.001220697	-0.106788374	0.14153049	0.146041553
HGS	0.406479816	0.617301359	-0.128972234	0.059681202	-0.021806349	0.155405839	0.066874607	0.210172352	0.148390188
HINT3	0.21048823	-0.089450902	-0.05872954	0.077359142	-0.169598788	-0.11467774	0.073113664	0.154352346	0.337184032
HK1	-0.664188995	-0.708796508	0.111056735	-0.22542647	0.016593763	0.08269313	0.331785381	0.262926394	0.769419599
HMGB1	1.187236386	1.266822865	-0.481525745	-0.560377513	-0.275683892	-0.708883349	-0.542326013	-0.431049426	-0.607368895
HMGCL	0.458051783	0.109225757	0.304036005	0.560876831	-0.410257624	0.309985455	0.365795156	0.515954675	0.922951108
HMGCS1	0.650282925	0.363139545	-0.092508441	0.224551472	0.380624737	-0.143317997	0.015825128	-0.087598668	-0.914922522
HNRNPA0	0.848222086	1.147742929	-0.334245817	-0.647136939	-0.042805828	-0.551209443	-1.018562845	-0.136422007	-1.347502768
HNRNPA2B1	0.668454878	1.019840776	-0.040404187	-0.48087973	0.530499999	-0.062220438	-0.730049833	0.090774542	-0.665514479
HNRNPAB	0.631331699	1.191704949	-0.506613469	-0.647740461	-0.138776129	-0.667837232	-0.990934063	-0.413112607	-0.686132432
HNRNPC	0.877049864	0.578876901	0.301478131	-0.511235729	0.407693335	-0.625839714	-0.637628605	0.272592876	-0.85978462
HNRNPD	0.8692715	1.090139464	-0.296701968	-0.584026246	0.07284108	-0.27422188	-0.7931536	-0.218480039	-0.542714544
HNRNPK	0.915634985	1.03316781	-0.205891262	-0.479345992	0.177341382	-0.534390969	-0.624575272	-0.092861612	-1.156014704
HNRNPL	0.40813157	0.904890488	0.122834885	-0.271737399	0.447653157	-0.131384363	-0.235064897	0.090038449	-0.490119957
HNRNPM	1.055816318	1.12332057	-0.554349366	-0.83135602	-0.084675023	-1.075953082	-1.351156046	-0.819934202	-1.165082717
HNRNPR	0.235657545	0.641970866	-0.942014464	-0.590279444	-0.218268211	-0.866462322	-0.763454043	-0.621627574	0.100099816
HNRNPU	0.904771327	1.333055887	-0.121912224	-0.353710023	0.236181347	-0.385294549	-1.234326967	-0.50086199	-1.19275258
HNRNPUL2	0.805536062	0.93236896	0.378937386	-0.233308727	0.7673385	-0.511388496	-0.480957185	0.016178687	-0.840523742
HNRPH1	1.062768264	1.013712261	0.004175315	-0.718577402	0.286911818	-0.521805981	-0.872718898	-0.357590512	-1.701537765
HNT	-0.275580561	0.164441759	-0.101130042	0.373170668	0.590998337	0.89111972	0.441944669	0.635048628	0.151701682
HOMER1	0.042065144	-0.128609014	0.271860071	-0.033196026	0.276145648	0.198348529	0.557757913	0.460283161	0.167882354
HRG	-0.321448789	-0.283392673	0.283953956	0.424161968	-0.059772018	0.373928607	-0.042180201	0.061295895	0.319919924
HSD17B10	0.415351944	0.244937965	0.070950308	-0.004200146	0.033410896	0.281829005	0.374037327	0.510113564	0.099033128
HSDL1	1.482914523	0.685078675	-0.395142986	-0.374611407	-0.134908987	-0.316938495	-0.41926762	-0.498792055	-0.505651685
HSP90AA1	0.19623262	0.261642572	-0.042563873	0.016463166	-0.041072514	-0.076345219	-0.175133709	-0.153001827	0.097800446
HSP90B1	0.569108723	0.395281606	0.042123145	-0.03830048	0.088854906	-0.08318111	-0.169795993	0.004271471	-0.301103537
HSPA12A	-1.042643208	-0.429656242	0.467961372	0.223354322	-0.015545104	0.154554611	0.58393475	0.418900317	0.303212486
HSPA13	0.537976636	0.501122364	-0.158130844	-0.238963011	0.063915755	-0.099040604	-0.047402451	0.002463362	-0.23598603
HSPA4L	-0.29228809	-0.404279628	0.299463393	0.142582523	-0.032730989	-0.065787123	0.064458066	0.120600007	0.444371459
HSPA9	0.311544477	0.339535536	0.023175392	-0.094946673	-0.078196015	-0.042054407	0.062847466	-0.001163414	0.559402595
HSPH1	-0.09222571	-0.278001113	0.235670395	0.274694953	0.314517716	0.210785759	0.15011324	0.378690581	0.068254237
HUWE1	0.868490362	0.73104485	-0.188172704	-0.084884245	-0.101533434	-0.234161826	-0.34215815	-0.266800556	0.18270294
HYOU1	0.686244033	0.200564594	0.141874991	0.499063398	0.238331273	0.213452933	0.178428825	0.316620644	0.102981381
IAH1	0.226188645	0.461009063	-0.092738388	0.138957344	-0.478627554	-0.070057295	-0.04289795	0.076903926	0.674806094
IARS2	-0.090157539	0.017689863	0.084427543	-0.275502277	0.024622821	0.185230369	0.271557232	0.247358151	0.510615155
IDH1	1.03010962	0.793226116	-0.452645516	-0.117980503	-0.178446701	-0.536117172	-0.707491563	-0.289382691	-0.810900094
IDH2	-0.585512603	-0.626148802	-0.054717703	-0.136328851	0.250388897	0.149986958	0.224954563	0.347388102	0.445460459
IDH3A	-0.931324456	-0.805213536	0.039733434	-0.421344021	-0.136529658	-0.048495047	0.335235897	0.274903656	0.609569995
IDH3B	-0.353354764	-0.33902037	-0.151517981	-0.315204158	-0.210107513	-0.075299274	0.199300592	0.197930062	0.830580612
IGSF21	0.480602723	0.030352934	-0.001897216	-0.058347749	0.409524945	0.168795648	0.333331847	0.605690431	-0.39978195
ILF2	0.790358887	1.260185293	-0.601825079	-0.603589173	0.121269239	-0.619641225	-1.069177838	-0.329992851	-0.912830738
ILF3	0.910136958	1.124008512	-0.484285105	-0.516135807	0.163018818	-0.401921026	-0.635323281	-0.289776232	-0.845578562
IMPA1	-0.253837236	0.014162073	-0.131819	0.18509552	-0.262753546	-0.307903904	-0.053400185	0.042779531	0.345192642
INA	1.399891157	0.607796878	-0.78955563	0.926355828	-0.367905209	-1.294136009	-0.771682901	-1.197598433	-1.056546087
INPP4A	0.182660561	0.177798024	0.080380379	0.13656775	0.395054541	0.150704902	-0.397148815	-0.008537717	0.016849529
IPO5	0.894727385	0.64019737	-0.062269252	-0.109116089	0.289951926	-0.042094534	-0.16692894	-0.254170506	0.92330748
IPO7	0.69778004	0.676119712	-0.368229456	0.113514638	0.106946358	-0.165621949	-0.355173885	-0.241104717	-0.306670948
IPO9	1.332795414	0.917185237	-0.609827068	-0.141812305	-0.45672059	-0.515014339	-0.634570024	-0.393115739	-0.500061021
IQGAP1	1.106005409	0.886266113	-0.916134413	0.63399337	-0.409475436	-0.333921913	-0.469612069	0.09584609	0.849297007
ISYNA1	0.685932149	0.777237901	-0.678718235	-0.320861421	-0.306287779	-0.505854032	-1.264000137	-0.88047635	-0.902887908
ITPR1	-0.254425238	-0.698517718	0.091631988	-0.409560041	-0.110354527	-0.07723769	0.356690667	0.218355284	1.00354292
IVD	-0.1112626	-0.601633294	0.181018867	0.06704235	0.177166971	0.14199358	0.426861973	0.655055524	0.1187642
KARS	0.579204547	0.577753512	0.005952055	0.127995794	0.057876107	-0.067986792	-0.12772248	-0.056974981	-0.608839407
KATNAL2	0.315844938	0.1050986	0.238975742	0.026979715	0.136487338	0.013160305	0.019525897	0.017983401	-0.24232183
KBTBD2	0.841996368	0.318389226	-0.058666834	0.73625934	0.10387242	0.357483821	0.436298698	0.340941561	-0.4835625
KCTD12	0.525152713	1.203674993	-0.181526876	-0.046981639	0.542999262	-0.00098336	-0.677502021	-0.330896056	-1.153857532
KHSRP	0.995443915	0.670019043	-0.109079295	-0.210550615	0.142704141	-0.055456848	-0.165899371	0.049045691	-0.258855336
KIAA0368	0.533150624	0.613347225	-0.130353129	0.012769954	0.031742312	-0.243735576	0.298780153	0.369836744	0.67111303
KIAA1967	1.233912395	1.074376325	-0.37787455	-0.336803611	-0.215942081	-0.148060304	-0.405308445	-0.083138813	-0.410738888
KIF21B	0.655463256	0.320492968	0.031553123	0.23383394	0.549937077	-0.079926435	-0.669679682	-0.286325084	-1.228730805
KIF2A	0.370897789	0.911027322	-0.047255853	-0.011033771	0.10432701	0.476996144	-0.086044022	0.004188177	-0.329956259
KIF3B	0.298517566	0.357938961	0.355472424	0.434735654	0.440248774	0.015013391	-0.127946655	0.331938355	-0.647854364
KIF5B	0.858972528	0.763512589	-0.533795986	0.167546609	0.381212868	-0.345902501	-0.483038899	-0.254974183	-0.21794193
KIF5C	0.330743571	0.287084983	0.140415151	0.294353116	0.490140308	0.121809436	-0.206051346	-0.038677824	-0.538399543
KPNB1	0.787752685	0.601633433	-0.178294806	0.104759309	-0.040856021	-0.182088715	-0.281741013	-0.059416922	-0.057881367
L1CAM	-0.231565948	-0.175037214	0.471420338	0.515197511	0.608391614	0.221317708	-0.078451849	-0.134569039	-0.23537181
LANCL1	-0.092962995	-0.230501628	-0.176318892	0.051582898	-0.275008161	0.026725681	0.025716456	-0.091414495	0.229060816
LANCL2	-0.505287439	-0.385818097	0.135528146	0.338871241	0.144224402	0.339152558	0.241418483	0.441915439	-0.238649369
LAP3	0.408211531	-0.295939918	-0.332161466	-0.076276122	-0.247640514	-0.400189136	-0.064137106	-0.343190743	0.224730417
LASP1	0.101271103	0.603133919	0.092643082	-0.009716735	0.108106349	0.54253555	0.213720089	0.268534654	0.185018785
LETM1	-0.077062335	-0.087001852	0.060199427	-0.023552068	0.160763093	0.243081404	0.128514611	0.119350248	0.41466736
LIN7A	0.407768391	0.188682321	0.643323685	-0.061542728	0.299190855	0.556158355	0.357152746	0.839838333	0.158415744
LINGO1	-0.114142809	-0.131504404	0.294216595	0.494597134	0.01272536	0.355852726	0.521778254	0.427936362	0.071761603
LOC100424767	0.520905031	0.395025302	0.311796508	-0.279538238	0.847330217	-0.274507991	-0.070644385	0.287258378	-0.694203821
LOC100425019	-0.802519477	-0.797100605	-0.636118035	0.751241233	-1.187642406	-1.210485579	0.329840316	-0.776828897	0.586350397
LOC100426406	-0.466453866	0.687014608	-1.210964226	0.096135244	-0.533989554	-0.535490012	-0.278921602	-0.733150797	-1.186508603
LOC100427764	0.213929784	0.309566248	0.64165034	0.582640573	0.942557139	0.70323456	0.063604764	0.29261732	-1.492850579
LOC100428072	0.118748056	0.114306634	0.159732875	0.24325026	0.252849693	0.491151209	0.39324318	0.437150307	0.028443019
LOC100428682	-0.814918345	-0.258987595	0.150802697	-0.051180475	-0.01591412	-0.300779522	-0.02783215	0.280507349	0.324248004
LOC100429028	0.572627234	0.470099876	-0.066065761	0.159812458	0.312851235	0.002270836	0.218667748	0.419813602	-0.054105396
LOC100429776	0.189270336	0.36834801	0.089590943	0.200770505	0.262389155	0.035283153	0.099279871	0.025755286	-0.204334369
LOC100430492	-0.060395347	-0.191449873	0.198293406	0.022073356	0.212026759	0.193706541	0.46972928	0.180121257	0.338938554
LOC693350	0.160443615	0.320223636	0.176275174	0.230473456	0.385369124	0.325224891	0.145712067	0.12962346	-0.720455564
LOC693405	-0.00907364	-0.010296517	0.212388857	-0.029285117	-0.012451972	0.178286339	0.342810113	0.071095616	0.238907861
LOC693626	0.411590976	0.373678701	-0.436075593	0.159144547	0.266967192	-0.137628447	-0.232799838	-0.046930144	-0.170851154
LOC693954	-0.40049558	-0.360982616	0.154574942	-0.134318021	0.081575423	0.322848549	0.413743816	0.392763214	0.53872068
LOC694140	-0.462467008	-0.32726496	0.311366988	0.145016277	0.195977303	0.453474222	0.159878321	0.237390205	-3.23E-05
LOC694651	0.119730577	-0.230646717	-0.21400004	0.121184723	-0.174458167	-0.056949109	0.21791921	0.034269289	0.492899096
LOC694819	0.695115652	0.703105002	-0.150884621	0.210258723	-0.165992991	-0.068184805	-0.192930738	-0.028397541	-0.202833222
LOC695208	1.260190942	1.103851876	-0.603081655	-0.530023762	-0.168428207	-0.276483261	-0.411447533	-0.237829405	-0.233620243
LOC695383	0.309142125	0.00168362	-0.191725278	0.286678121	-0.331028088	0.06756937	0.000296658	0.092061298	0.276922342
LOC695412	-0.81921524	-0.82599532	-0.353507361	-0.606725807	-0.682084389	-0.306187904	0.193670327	-0.005717014	1.460273093
LOC695512	0.330057215	0.331600992	0.14013731	0.327567483	0.124189233	0.211600337	-0.141472632	0.044191967	-0.144386633
LOC695591	-0.085098216	-0.597088125	0.157608833	0.260484964	0.188178194	0.319966955	0.194080162	0.321832915	0.227425238
LOC695593	0.431796564	0.595039333	-0.216846912	0.061505563	0.070931644	0.16424294	-0.076499688	-0.088089896	-0.501310586
LOC695720	0.196065989	0.185345502	0.014726459	0.229830997	0.33573325	0.335318689	0.145375016	0.278650368	0.404606026
LOC696126	0.589029432	0.503943314	-0.148402231	-0.010049517	0.227918216	-0.175205531	0.189118306	0.581300284	0.110510029
LOC696151	0.984068421	0.861017308	0.202349536	-0.092677097	0.380401542	0.585811254	-0.257691801	-0.8944515	-0.803128797
LOC696739	0.763987995	0.470122681	0.101316231	0.047905598	0.352067647	-0.291013816	-0.259418053	0.592645477	-0.06762551
LOC697091	0.536519701	0.621547994	-0.20001558	-0.059386778	0.200377965	0.032536499	-0.320978323	0.04278123	0.309790495
LOC697390	0.990727684	0.782585599	-0.235792595	-0.200149271	0.286517792	-0.063152993	-0.443726948	-0.506860292	-0.151409505
LOC697476	0.914394664	0.854099416	0.043101881	-0.060163801	0.288810372	0.373336189	-0.165743095	-0.021965932	-0.625221543
LOC697538	0.186397076	0.437967277	-0.21075726	0.057993911	-0.049097778	-0.212170287	-0.255289116	-0.24836852	-0.179770388
LOC697586	1.186341831	1.196334965	-0.5891853	-0.362691252	-0.25789906	-0.53335827	-0.914329834	-0.585511471	-0.562587467
LOC697604	0.728247772	0.60808787	-0.104177309	-0.510701166	0.057766757	-0.276855853	-0.710031852	-0.577495279	-0.861133331
LOC697790	0.560443377	1.027980573	-0.734920183	-0.058684698	-0.043484659	-0.894230111	-0.85845616	-0.717611495	-0.267829965
LOC698077	0.51240348	0.655167647	0.270822346	0.028946476	0.289174256	0.11941904	-0.069038525	0.202816488	-0.078547888
LOC698144	-0.17865439	-0.134917762	0.414713984	-0.245083351	0.041929537	0.209854236	0.368559584	0.012855305	0.395334211
LOC698345	-0.424723491	-0.404550777	-0.064542177	-0.233611178	0.289931642	0.786695367	0.561141789	0.898661702	0.314428469
LOC698760	-0.045369807	0.547959365	-0.213412194	0.19607367	0.063612318	-0.279811787	-0.432383436	-0.115926631	-0.383560288
LOC698904	-0.613294536	-0.892580214	0.467264304	0.105835421	0.316712795	0.137386584	0.482067635	0.644070203	0.50542027
LOC699327	0.90383599	0.463681623	-0.010555202	-0.020691152	0.156549861	-0.053856985	-0.064392518	0.030267859	-0.130851021
LOC699478	0.21761051	0.326476259	-0.062376684	-0.093982557	-0.054916048	0.051008706	0.097659579	0.247211996	0.182576318
LOC699756	0.98913545	0.973023694	0.095828192	-0.470960407	0.204620166	-0.052129817	-0.758353667	-0.057131293	-0.900242584
LOC700114	-0.003566082	0.131625898	0.016171273	-0.247573989	0.398057144	0.207648756	0.329069491	0.755904314	-0.304754635
LOC700256	0.588169024	0.549114598	-0.042576748	0.247679436	0.274740864	0.29597528	0.129675393	-0.009472778	-0.187367178
LOC700393	0.845960567	0.340900945	-0.130364188	-0.178737575	0.015866612	0.127667849	-0.139700245	-0.174959908	-0.012920142
LOC700574	-0.009979138	-0.232123422	-0.203998355	0.118915608	0.153327628	0.098050315	0.044780274	0.217467614	0.517366996
LOC700603	0.777460619	0.828159692	0.012129164	-0.126753738	0.407969272	0.444925106	-0.042067279	-0.532068591	-0.407992805
LOC700636	0.826409952	0.925338367	-0.319961661	0.080796807	0.248808962	-0.230916299	-0.510271566	-0.431402881	-0.623594039
LOC701519	0.841146714	0.749450742	0.001331558	0.147424163	-0.038088762	-0.068980539	-0.113132316	0.266567829	-0.067460293
LOC701522	0.60640582	0.796627482	-0.170984853	-0.062880239	0.228404366	-0.084059105	-0.25440668	0.027909353	-0.499610685
LOC701573	0.945905279	0.45613943	-0.261205921	-0.038429886	0.198482455	0.124670962	-0.187319925	0.003571153	-0.295655375
LOC701601	-0.178950153	-0.007519728	0.162257184	-0.114496027	0.185954439	0.494305469	0.814032033	0.622086906	-0.099698334
LOC702025	0.697644694	1.109970601	0.029249066	-0.652238096	0.3799244	-0.27885044	-0.642615315	0.240026738	-0.636006934
LOC702449	0.486834477	0.39408031	0.029862365	0.096498686	0.214733586	0.072929892	-0.167220897	0.048825707	-0.167938517
LOC703147	0.013209507	0.210580181	0.047104049	-0.124032425	0.072925733	0.185567839	0.051604494	-0.06720119	-0.389354648
LOC703270	-0.196536955	-0.175654294	0.032146362	-0.171314449	-0.047825202	0.012747524	0.298607809	0.249587471	0.491987921
LOC703685	-0.225285619	-0.081449644	0.034006735	-0.228565157	0.061852686	0.37965955	0.39051857	0.124312291	0.31183698
LOC703794	0.610815363	0.843639052	0.035545925	-0.148189991	0.32731	0.132316451	-0.181375859	0.050585105	-0.718906681
LOC703957	0.90310766	0.822452467	-0.163509385	-0.171788263	0.136291091	0.360777312	-0.10861184	-0.670288044	-0.430702064
LOC704037	1.109315578	1.059030505	-0.186694998	-0.411117264	-0.030295968	0.29334924	-0.167432784	-0.185006966	-0.172147743
LOC704394	0.708836841	0.763743182	-0.048683938	0.033236098	0.47673995	0.390380821	-0.174149511	0.00202512	-0.937945758
LOC704870	1.100427714	0.962986887	-0.302962526	-0.426701348	-0.126239557	-0.305035577	-0.562958232	-0.446603561	-0.322631496
LOC705498	-0.206171182	-0.106080243	0.349012567	-0.257145025	-0.026162293	0.09747647	0.331057092	0.21105676	0.223619758
LOC705997	0.661662288	0.343086862	-0.049181908	0.283914718	-0.422704423	-0.000176041	-0.154569862	-0.017179256	0.109642639
LOC706244	-0.148477826	-0.068039431	-0.095963382	0.107068526	0.006080576	-0.274404251	0.34713089	0.213553407	0.536322556
LOC706281	0.827400384	0.529390691	0.122560413	-0.255515876	0.317836103	0.220162342	-0.077397973	0.178863521	-0.737930786
LOC706361	0.357720488	1.092744941	-0.273695085	0.392972442	0.200546019	-0.174240991	-0.315224617	-0.02177589	0.044517482
LOC706899	0.689089789	0.467239807	0.174792921	0.329754193	0.305836388	0.254432773	0.131035486	-0.294971236	-0.024845963
LOC707820	0.134217102	-0.103871564	-0.267935288	0.117618528	-0.298774978	-0.265410238	-0.344621635	-0.052753083	0.089648891
LOC708258	0.213565414	-0.318332248	0.326202363	0.201179677	0.495867353	0.709356555	-0.144673347	0.503390423	-0.1823227
LOC708526	0.765627144	0.559262607	0.265957349	-0.141775563	0.329172928	0.336681769	0.012838985	0.340627236	-0.64793818
LOC708660	-0.373849844	-0.014534423	0.331095066	-0.700161352	-0.405551702	-0.373829465	0.243899672	0.391328854	0.817734477
LOC708716	0.104801342	0.437354556	0.199374425	0.264726363	0.687176087	0.698931635	0.533201879	0.484582375	0.406430721
LOC708730	0.809399018	0.637775275	-0.443136339	-0.333187773	-0.57976865	0.260540462	-0.275271212	-0.620261957	0.198919451
LOC708898	0.814607861	0.552343612	-0.362719575	0.192154118	0.136424373	0.075344771	-0.126770277	-0.05276128	-0.60053083
LOC708940	0.546251338	0.322665656	0.191729568	-0.147642691	0.331821763	0.300479368	0.089572026	0.256821247	-0.30557112
LOC708981	0.204723055	0.356650869	0.07814727	0.01498806	0.467125264	0.170660395	-0.021391627	0.33313134	0.458463162
LOC709015	0.536395038	-0.091032567	0.464951164	0.048179078	0.287156341	0.828419762	0.658287388	0.747600447	-0.175764353
LOC709186	-0.939909494	-0.683864901	-0.044794243	0.021384686	-0.180999146	0.13166037	0.091129848	0.046359822	0.957310222
LOC709604	-0.424931698	-0.499953138	0.222402952	-0.210658058	0.031838444	0.181624973	0.361656218	0.371452457	0.379712558
LOC709640	-0.555682708	-0.412584345	-0.065903135	-0.102319889	-0.096445298	0.253684195	0.57411724	0.160733654	0.505408478
LOC709646	0.510598626	0.889737962	-0.177954742	0.113356416	0.153650843	-0.010964935	0.09353713	0.187352762	0.917041339
LOC710050	0.561933147	0.556016369	0.286317476	0.20315242	0.321261865	0.012929274	0.101745221	0.113550402	0.159093359
LOC710120	0.742751845	0.736038261	0.070584091	0.185837432	0.309532646	0.208394671	-0.255758329	0.405733176	-0.276923255
LOC710186	-0.18179891	0.088578935	0.347902485	0.293931737	0.321841445	0.356269402	0.049107576	-0.280826859	-0.394384278
LOC710245	0.178061604	0.144954728	-0.428476791	0.038363706	-0.466380039	-0.108085152	0.112420323	0.014035569	0.88222693
LOC710297	-0.479684965	-0.388993784	0.304469337	0.349395043	0.115948038	0.525523192	0.512740149	0.585145173	0.774195038
LOC710344	0.845966538	0.841438614	-0.328333644	-0.391677368	-0.048666468	-0.497976277	-0.539931462	-0.355237249	-0.709708845
LOC710667	0.437227518	0.366768401	0.045788456	-0.0533567	0.085899648	0.062807262	-0.100544357	0.169606685	0.191878855
LOC710702	-0.163667485	-0.216434867	0.050566624	-0.106491531	0.241358472	-0.046332212	0.157835925	0.250200505	0.189623769
LOC711183	-0.070774839	-0.183638021	0.224529735	-0.280476049	0.165768438	0.041158782	0.310661298	-0.021716121	0.697553088
LOC711212	-0.245063076	-0.240564146	0.106498665	-0.114274454	-0.016855155	0.25971359	0.442180274	0.245087375	0.551970086
LOC711721	0.640678879	0.479538309	0.112624424	0.108312208	0.271774902	0.196966606	0.033907468	0.302004387	-0.147911053
LOC711775	0.01338843	-0.192685328	-0.221071703	-0.236492307	-0.110775593	-0.431399309	-0.149181818	-0.593613566	0.260014568
LOC711841	0.952562422	0.746414836	-0.06606507	-0.378463069	0.105570614	-0.112133338	-0.310655281	0.024360589	-0.820547162
LOC711946	0.233001461	0.336961893	-0.762453068	-0.01573401	-0.449735252	0.562377477	0.284843614	0.865793922	0.857443684
LOC712439	0.677584356	1.030105526	-0.225108586	-0.467765892	0.307712792	-0.402269973	-0.626210577	-0.621207788	-0.628395425
LOC712607	0.260748992	-0.034477081	0.232333736	-0.079548871	0.337989608	0.382307606	0.461667085	0.324664506	0.167474397
LOC712886	-1.028944059	-1.01284737	0.523059253	-0.462103561	0.087722566	0.417220952	0.777634986	0.740772666	0.592350557
LOC712931	-0.046950313	-0.050241199	0.220254039	0.09579976	0.162307373	0.292894464	0.188333268	0.155854012	-0.190633412
LOC713180	0.906126992	1.407053414	-0.413824311	-0.578033018	0.4463701	-0.559678994	-0.904598415	-0.034859676	-0.647584709
LOC713433	0.533507309	0.88213437	-0.264674747	-0.299434017	0.120677114	-0.351930016	-0.693917931	-0.286349557	-0.579213936
LOC713579	1.350983439	0.775181398	-0.58790355	-0.641765751	0.300651444	-0.185945343	-1.045673473	-0.471956454	-0.525741766
LOC713585	0.659720832	0.620137521	0.003665873	-0.060178802	0.128358896	-0.122461594	-0.22341564	0.038841701	0.174736259
LOC713645	0.495834467	0.28123452	0.031864736	-0.19646266	0.2975204	0.191708525	0.028231679	0.194747435	-0.073461466
LOC713739	-0.2038278	0.111293895	0.077600026	-0.084463375	0.11868186	0.145437514	0.288110315	0.326163873	0.312323393
LOC713768	-0.281713806	-0.234956806	-0.00366059	-0.213827929	-0.011511373	0.034879938	0.221885127	-0.039834352	0.58018814
LOC713917	-0.001913691	-0.168888163	0.357573166	-0.13816395	0.199730254	-0.011639505	0.24596761	0.539015079	-0.426924156
LOC713971	1.222727298	0.990585273	0.031571282	0.333056777	0.714176869	0.194511581	0.142944475	0.330782966	0.441752752
LOC713991	0.620885111	0.667614376	0.283295836	-0.203987315	0.434229118	-0.027783766	-0.359607744	0.568835526	-0.430100124
LOC714138	0.101856731	-0.204022196	0.425763315	-0.015773765	0.24634028	0.323598356	0.301385998	0.591123593	0.204506077
LOC714251	-0.901530238	-0.535880887	-0.091889579	-0.264133959	-0.190216754	-0.362550144	-0.205275101	-0.105488914	0.764356696
LOC714302	0.737129392	0.618537286	-0.041098514	0.535976728	0.381399605	0.326674269	0.100577722	-0.102930982	0.646501491
LOC714810	0.349742718	0.357439073	0.100071742	-0.009272662	0.021864708	-0.072249039	-0.137510422	-0.13942262	0.056962144
LOC714966	-0.409256045	-0.369059274	-1.166278761	-0.725577402	-0.750552062	-0.937564729	-0.796051109	-0.874446252	0.779564167
LOC715018	-1.325834258	-0.91885382	0.48434958	-0.529814451	-0.068717579	0.768443974	0.492811642	0.760730208	0.880949756
LOC715208	0.58563055	0.586140289	-0.242544766	0.130950558	-0.154555963	-0.09579096	-0.260031067	-0.294416181	-0.222864323
LOC715535	-0.093851391	-0.548429788	0.095973188	0.59140902	0.094025161	0.419935133	0.102446616	0.445361622	1.016224895
LOC715723	0.567058728	0.414437708	0.081991146	0.193540611	0.208154646	0.056422526	-0.160321446	0.040013472	-0.486877531
LOC715731	0.525309582	0.369352205	-0.004800509	0.197234101	0.245610747	-0.109955405	-0.114509376	0.057086527	-0.487376311
LOC715774	-0.289683318	-0.156334222	0.261389297	0.162473014	-0.21438078	-0.12382423	0.440538316	0.294986452	0.539911732
LOC715993	0.052916619	-0.390009265	0.13591752	0.096677497	0.359095417	0.708119203	0.281666621	0.617307445	-0.093568284
LOC716093	-1.60264508	-1.301286405	-0.162717673	-0.218590501	-0.514014658	0.130498325	0.523505019	0.140170331	0.677384544
LOC716094	-0.305219667	-0.305095112	0.116887026	0.001413445	0.023690071	0.370176911	0.166651676	0.282957136	0.255331662
LOC716195	0.450135415	0.663342702	-0.274728891	0.351158967	0.372431333	0.247970719	-0.193345235	0.261004362	0.303290448
LOC716409	-0.052646921	0.287853657	0.375146643	0.501151608	0.796982358	0.354824162	-0.225046989	0.126218918	-2.044951528
LOC716666	0.062086019	-0.105162469	-0.115605962	0.222733282	0.006352958	0.312757567	0.345119251	0.328470552	0.508734278
LOC716728	0.303265516	-0.601547276	-0.319928041	0.109863566	-0.25999631	-0.158173797	0.102248245	0.539900239	0.782907026
LOC716776	0.820730914	0.72153413	0.235031924	-0.248067913	0.317125407	0.454067782	0.131679983	0.347161907	-0.405878436
LOC716860	0.544131082	0.597720819	0.106941835	0.214335807	-0.229508459	-0.273898424	0.089541487	-0.31917983	-0.392236686
LOC716872	0.682764048	0.54855061	-0.370345118	0.095869959	0.019629926	-0.330230437	-0.216757002	-0.001346344	0.079808017
LOC716874	-0.161570163	0.134756392	-0.366584744	-0.026395732	-0.383621104	0.224668688	0.142333519	0.218865522	0.763600588
LOC716888	1.037874351	1.210142564	-0.325908027	-0.070569857	0.398216224	0.782350083	-0.09277754	-1.349968713	-0.929725457
LOC716978	-0.010548427	0.165002802	-0.415800081	0.465891088	-0.103336758	-0.129935506	-0.112456722	0.00724873	0.47716548
LOC717023	0.524537765	0.975195175	-0.402521953	-0.248923006	-0.144798273	0.143847391	-0.117798555	0.195071851	-0.864615096
LOC717061	0.238332283	0.375660868	-0.065347445	0.236241644	-0.091694666	0.133490857	0.148367393	-0.004221954	0.006425543
LOC717103	0.761184261	0.354555201	0.090595589	0.305294704	0.65496126	-0.271084756	0.226186138	0.296996055	-0.270328415
LOC717237	-1.329289095	-0.652101018	0.564383989	0.510639582	0.738658865	0.529128011	0.39063122	0.643725155	-0.059015619
LOC717555	0.440186488	0.37071384	0.033433489	0.078988305	0.425952525	-0.068411055	-0.038168404	0.118028244	-0.114334627
LOC717595	-0.193172014	-0.130735647	0.558902194	-0.235364557	0.17281285	0.477715176	0.659107708	0.277172923	0.953602826
LOC717734	0.330585931	0.460262335	0.049705505	0.029691331	0.0137074	0.131332602	0.092302371	0.062620207	0.305325361
LOC717745	0.225527146	0.134660504	-0.17612535	-0.151058321	0.039269394	-0.056401592	0.022911305	0.181779686	0.707126141
LOC717749	1.162019389	0.755416661	0.081130861	-0.237033373	0.148720968	-0.278845526	-0.165318173	0.349670125	0.026941505
LOC718026	0.346203497	-0.223547155	-0.05854536	-0.221842416	0.041178006	-0.136654497	-0.002741595	0.056598667	0.429964588
LOC718144	-0.434880437	0.159354632	0.112460177	0.037646609	0.288965781	0.375055044	0.209475769	0.449225837	0.126461303
LOC718173	-0.021719737	0.151559302	0.101641383	0.3767895	0.171756524	0.145753961	-0.031887991	0.122287303	-0.01712266
LOC718223	0.285006264	0.169770825	0.494093161	0.336473637	0.712727623	0.506832554	0.187688187	0.740992662	-0.375804321
LOC718532	-0.345872486	0.013548464	-0.020225608	-0.013156793	-0.398045817	0.024111657	-0.055141499	0.100447544	0.254701204
LOC718556	1.596129662	0.628634889	-0.048408065	-0.153345898	0.282357606	0.494000158	-0.368233574	-0.364205651	-0.43118928
LOC718635	0.277891384	0.429686243	-0.08221202	0.067693605	0.213311165	0.390394207	0.123085378	-0.183422697	-0.141330193
LOC718651	0.823397374	0.628005336	-0.054870771	-0.132565523	0.375102528	-0.317882519	-0.570385301	-0.128169875	-0.643388579
LOC718989	0.484003362	0.262782819	-0.062179905	0.195732569	0.192984033	-0.118466036	-0.180845164	0.020445129	-0.203023371
LOC719149	0.511826792	1.004303155	-0.211306039	0.135333296	0.245819855	-0.310853624	-0.152812231	-0.174412904	-0.513705673
LOC719242	0.816153388	1.283656948	0.056269604	0.023818837	0.229795634	0.223634198	1.129520193	0.259382759	-0.249181925
LOC719305	0.013139338	0.467012432	0.207048296	0.212006965	0.839665053	0.576660561	-0.397159995	0.182263406	-0.843918067
LOC719682	0.546498239	0.481807335	-0.200172747	0.287416986	0.259757657	-0.022232155	-0.324585044	-0.038028749	-0.05660023
LOC719764	-0.792153982	-0.364322385	-0.091705995	-0.276144073	-0.183954788	0.343907304	0.221431538	0.018969242	0.41008221
LOC719770	0.664737092	0.947643197	-0.016896904	-0.209190942	0.558597362	0.350887688	-0.231171429	-0.305953373	-0.567290415
LOC719914	0.641070481	0.851383635	-0.320482776	-0.180425064	-0.309534386	-0.234732779	-0.158978682	-0.130681745	-0.157089083
LOC719983	-0.795250978	-0.436107877	-0.33297652	-0.364803305	-0.370836216	0.294402266	0.360697708	0.35793208	0.927019259
LOC719986	0.383154996	0.294370293	-0.161339981	0.98585179	0.045934428	-0.080955501	0.485136525	-0.242982919	0.734800435
LOC720019	1.502562316	1.081124303	-0.60244286	0.10862757	0.847348324	0.19661408	-0.74535258	0.102130714	-0.183511377
LOC720083	0.969203823	0.609246508	-0.473574188	-0.092405862	0.080759366	0.257746926	0.250292599	0.149040404	0.766964591
LOC720186	-0.551121714	-0.164098403	-0.431256188	-0.276842144	-0.397677014	-0.263225512	-0.273173485	-0.21440339	0.765939786
LOC720209	1.09461373	0.415392871	0.093564308	0.215719151	0.234799262	-0.044967451	-0.154088691	0.16241918	-0.277310405
LOC720495	-0.987875657	-1.171939349	0.765381661	-0.063596357	0.330022948	0.756471296	0.632665049	0.893426502	0.116620041
LOC720528	0.703326207	0.635479618	-0.093479676	0.072332331	0.10497228	-0.071568652	-0.281369506	0.122788494	-0.631119256
LOC720828	0.256216995	0.53878495	-0.3724454	-0.250267585	-0.26705337	-0.520666498	-0.299413581	-0.246796653	-0.038055917
LOC720965	1.054479619	0.836165397	-0.225386692	-0.382447696	-0.131905337	-0.101374972	-0.508568091	-0.406903596	-0.506407509
LOC721051	-0.406394423	-0.509710006	-0.230247302	-0.274454835	0.119957339	0.605693507	0.370582764	0.578525499	-0.082779015
LOC721111	-0.101098015	0.421672705	-0.011823831	-0.299105459	-0.086146167	0.845145764	0.339982419	0.294247314	0.423085553
LOC721136	0.058660242	-0.155229835	0.152990755	-0.067700079	-0.213752368	-0.192341632	-0.018486311	-0.250779679	0.272942183
LOC721192	0.835541265	0.643914231	-0.066421996	0.009107551	0.609078655	0.280789816	-0.042276806	0.219670077	0.110327096
LOC721259	-0.242023221	-0.151436987	-0.168332936	-0.17623827	-0.068914892	0.590352892	0.61826646	0.542352957	0.788351864
LOC721628	-0.984756607	-2.040364455	-0.947709782	-0.548052678	-0.66521903	-0.072553382	0.390374765	-0.026224505	2.54701387
LOC721812	0.600614704	0.57325648	0.062740472	0.048148094	0.179055822	0.093981041	-0.190613501	-0.092680652	-0.512135582
LOC721973	0.247996149	0.258213055	0.170334579	0.325318439	0.267769201	0.288428496	0.186868447	0.498727724	-0.194083061
LOC722013	0.577027801	0.465498848	-0.375099501	0.188227711	0.049254736	0.011242274	-0.153308356	0.196161318	0.091474294
LOC722094	-0.319524559	-0.49227299	0.15512806	0.452589336	0.26943262	0.607904779	0.247758633	0.395889768	0.447879814
LOC722173	0.476228947	0.500741635	-0.267687428	-0.003656953	0.227092468	0.018676772	-0.134956614	0.163126407	0.239081565
LOC722330	-1.041142387	-0.751990618	-0.451456985	-0.152146545	-0.493514901	0.181163095	0.18206071	0.090186078	0.941479108
LOC722933	0.510311831	0.284414479	0.203478109	-0.005283747	0.167900304	0.055197206	0.045688946	0.199922192	-0.663938201
LONP1	0.045507936	0.052062761	0.087398683	-0.422170353	-0.195224475	-0.10223495	0.144662267	0.068825998	1.09080463
LPCAT1	0.737351412	0.916061636	0.107273019	0.2331348	0.428201831	-0.099209813	-0.153544501	-0.404087037	-1.16514989
LRGUK	-0.526316707	-0.15481413	-0.053664425	0.707513859	0.328151568	0.61065297	0.343339059	0.424699593	0.646582046
LRP1	0.239447686	0.521569447	0.139972367	-0.058828306	0.550098845	0.184529207	-0.009827904	0.254778717	0.298354106
LRPAP1	0.722973502	0.184416152	0.158810436	0.128941148	0.465236879	-0.095791866	0.347348277	0.324748236	0.239861528
LRPPRC	-0.09736467	-0.157801607	0.059376767	-0.226909857	-0.021889884	-0.002651196	0.133894703	0.348315887	0.183762186
LRRC59	0.692894796	0.647778205	-0.028326171	0.151811206	0.219884182	0.049883575	-0.073610875	0.23942768	0.044386364
LTA4H	0.581289855	0.535995772	-0.074404233	0.144948994	0.182036531	-0.118437754	0.125079311	0.042813434	0.214721455
LUC7L2	1.269857458	1.161843913	-0.664852658	-0.448220543	-0.152845161	-0.41433412	-0.973497451	-0.663320904	-0.846753431
LY6H	0.001222172	0.108829987	0.497556731	0.212689108	0.883281679	1.23044512	-0.136779335	0.72271188	-0.726447539
LYPLA1	0.131361459	0.330250064	-0.10870547	0.029624358	-0.178875264	0.209654282	0.328136741	0.281176658	0.431735362
MAOA	-0.116805498	-0.347946897	0.305582421	0.205718114	0.270830683	0.719362502	0.58595926	0.599611106	0.214154318
MAP1A	-0.217208637	-0.504880717	0.085362792	0.142553484	0.04481325	0.290515563	0.335678427	0.23067614	0.614014681
MAP1B	0.864736135	0.866073934	-0.561236506	-0.032241188	0.006096315	-0.506646806	-0.952190029	-0.862734449	-0.882008146
MAP1S	0.165416983	0.582126524	-0.487685301	0.031430314	-0.240591229	-0.365953907	-0.356556835	-0.28552327	0.067678508
MAP2	0.337966744	0.533829371	-0.284858719	-0.72662239	-0.143515594	0.736626131	-0.175327829	-0.312193131	0.25888263
MAP2K1	-1.119070939	-0.566532926	-0.244987462	-0.204848323	-0.399717648	-0.259081986	0.137743273	-0.074327576	0.827927198
MAP2K4	0.20863634	0.092866689	-0.000380287	0.24058147	0.160927485	0.194290616	0.194063486	0.176274782	0.821707423
MAP3K3	0.002631759	-0.107663232	-0.124627512	0.034791568	-0.210659441	0.077198816	-0.188296249	-0.228725962	0.701394765
MAPK1	-0.090876119	-0.13854902	-0.016700033	0.159247783	0.125335219	0.205802559	0.052704223	0.103999532	0.514846356
MAPK3	0.31505801	-0.604352457	-0.008575676	0.050659193	0.21168286	0.211628287	0.093085273	0.273038893	0.760794969
MAPK8	1.146011903	0.71994248	-0.408408534	0.241876792	0.379633801	-0.149055915	-0.165881724	-0.013845061	-0.349254621
MAPRE1	0.624086983	0.45526488	-0.248400556	0.200029947	-0.033324513	0.025281844	-0.370707987	-0.211841681	-0.661541002
MAPRE2	0.241720078	0.330579263	0.257685312	0.707148027	0.426395639	0.221113232	-0.149628187	0.039067805	-0.08001591
MARCKS	0.440997655	0.501446693	0.317697531	0.307382143	0.261154153	0.207920504	0.047625737	0.111967237	-0.359246962
MARCKSL1	0.635899399	0.803325508	0.062930517	0.179138315	0.245585303	-0.34549978	-0.772064313	-0.064850002	-0.655512345
MAT2A	0.323030822	0.378769561	-0.082251738	-0.098061481	-0.098645549	-0.020176321	0.22188772	0.109961577	0.204236461
MCTS1	0.511852704	0.667358097	0.15719244	0.556394612	0.371663016	0.166463011	-0.01450878	0.280253593	0.368427395
ME2	0.242306438	-0.125717108	-0.0522012	0.050234641	0.060873611	-0.001666805	-0.218619001	0.13335104	-0.300728677
ME3	-0.245465852	0.092587842	-0.050371487	-0.182646186	0.097835497	0.270203714	-0.135350225	0.299305706	0.362753082
MECR	-0.354967788	-0.278310794	0.28485062	-0.08495604	-0.619387611	0.044243708	0.215514782	0.033193575	0.666391049
MGEA5	0.971199977	0.596105423	0.202731212	0.563514682	0.562579676	0.166254559	-0.183737144	0.212571725	0.515147883
MGLL	0.56910818	0.679292086	0.29999712	0.334894679	0.399359515	0.904048127	0.754329062	0.58720774	0.355759839
MGST3	-0.028967938	0.178273784	-0.196720305	-0.180333839	-0.273573626	0.593393626	0.522170492	0.443651456	1.212753476
MIF	0.170201269	0.155258453	-0.334726684	0.066759412	-0.209361681	-0.096961723	0.19252879	0.106114589	0.970028752
MLEC	0.611256671	0.258050858	0.208008064	0.09330723	0.238037332	0.232332548	-0.078673643	-0.05993274	-0.297447772
MOSC2	-1.115951224	-0.715874503	0.075409044	0.435870258	0.080152085	0.418849799	0.579945898	0.620413631	0.545776674
MPDU1	0.802803794	0.593030183	-0.397906469	-0.399037525	-0.254724635	-0.46769469	-0.399441695	-0.572718098	-0.041605394
MPP2	0.135203062	0.359429641	0.019093792	0.076527854	0.285168208	0.157135807	-0.103384704	0.086874419	-0.093334662
MPP6	-0.064504044	0.28082986	0.345309424	0.1838258	0.669256847	0.474748636	0.36405667	0.686780349	0.127466503
MPST	-0.202068817	0.257483312	0.152719192	0.103681942	0.317858274	0.210990795	1.159029679	0.404818298	0.25750224
MRPL38	0.306686322	0.085245078	0.117106263	0.126394033	0.292760248	0.588094954	0.325626108	0.806272095	-0.098207533
MSN	0.970082129	0.635167364	-0.17089766	0.345503252	-0.002682202	0.113214716	-0.34949457	0.16380257	-0.351899816
MTHFD1	0.762431353	0.52955258	-0.126992643	0.224612543	-0.077446095	-0.107861946	0.08809173	0.106932771	0.172331053
MTMR1	0.459301385	0.416168414	0.047304272	0.090259699	0.120941197	0.0665852	0.066755439	0.149875869	0.15979132
MVD	0.637768164	0.679784702	0.411582044	0.252582761	0.170554177	0.292069435	0.128511763	0.243653901	0.063712097
MYH10	1.119603243	0.728195712	-0.290210857	-0.166800142	0.749502748	-0.585772332	-0.338571795	-0.436352677	-0.564844058
MYH9	0.835435283	0.771130297	-0.181523798	-0.232676614	0.657500381	-0.328608465	0.283891588	0.277453581	0.171869524
MYLK4	0.147238838	0.211814747	0.048039629	-0.033931768	-0.076557925	0.075173541	0.210792667	0.238071312	0.248740189
MYO5A	0.389183511	0.261064723	-0.084403607	-0.008259173	0.484863457	0.304928601	-0.120266818	0.005717319	0.010491071
NADKD1	0.242732909	0.267228257	-0.115793351	0.119171057	0.11023832	0.370419296	0.022731282	0.176383922	0.514786481
NAP1L1	0.912447686	0.384352012	-0.044559766	-0.015200248	-0.005090473	-0.12147756	-0.102248978	0.046099657	-0.51109362
NAP1L4	0.877143688	0.636766232	0.053047077	-0.07061546	0.06722072	-0.001529657	-0.270925413	-0.011529753	-0.201431776
NAPA	0.332050638	0.238386194	-0.069252613	-0.170568987	-0.481821561	-0.326158816	0.069124605	-0.005696306	0.414905243
NAPB	-0.289615739	-0.214890177	-0.188985354	-0.051890225	-0.018767752	0.012844155	0.10568018	0.317924354	0.979084383
NAPG	-0.183103243	0.153404925	0.190378656	0.165042235	0.057428286	0.240102871	0.112204988	0.124180193	0.498487823
NBEA	0.823813549	0.587210632	0.014693847	-0.253289949	0.288022258	-0.062214795	-0.25090477	-0.057924939	-0.262132989
NCAM1	1.329902197	0.460174444	0.139102132	0.506055337	0.16509627	0.694355654	0.069746484	0.283672299	-0.51840775
NCAM2	-0.375853761	-0.48949332	0.431763136	0.055916322	0.286935568	0.431147357	0.392095922	0.368081874	0.282480596
NCAN	-0.134486513	0.095095833	0.186253313	0.604438371	0.405840422	0.820602483	0.099619483	0.32805824	-0.829039384
NCBP1	1.554513982	0.816414101	-0.036615979	-0.383514168	0.582773573	-0.255951728	-0.543879402	0.078798336	0.018129045
NCDN	-0.553118818	-0.471728354	0.198383986	0.267037831	0.23912697	0.037854929	0.251855988	0.346349736	0.526618358
NCEH1	-0.917544424	-0.526621345	0.108517825	-0.180187009	-0.275551524	0.051146473	0.631440013	0.49702692	0.682797939
NCKAP1	0.14313035	0.128097974	0.038886195	0.084625153	0.01705696	0.377535154	0.077991483	0.26028331	0.463731283
NDRG1	0.411404328	1.086584276	0.220635029	0.375486511	0.41374317	-0.009776885	0.182436883	0.115353289	-1.001159545
NDRG2	-1.559294813	-0.583534753	-0.316027697	-0.290192794	-0.805964113	-0.442266073	0.13867403	-0.137707293	0.767021394
NDUFA10	-0.274285957	0.004237372	-0.106836311	-0.049920616	0.25973792	0.349645712	0.588814427	0.409536724	0.488590294
NDUFA12	0.03670865	-0.171226229	-0.452825969	-0.537880671	-0.235436682	-0.325236324	-0.100358321	-0.027204394	0.563831438
NDUFA2	-0.035183011	0.018993472	-0.044475671	-0.199976716	0.04772202	0.228759425	0.350917009	0.145029227	0.602062401
NDUFA4	-0.330458224	-0.394035213	0.148684752	-0.178401648	-0.050665192	0.248219834	0.476685368	0.214118193	0.48260247
NDUFA5	0.080214197	0.250781304	-0.001086278	-0.077903444	0.08321978	0.364340794	0.316367924	0.341701648	0.16800601
NDUFA9	-0.028228248	0.078994975	-0.017892576	-0.254817826	0.055702213	0.207068761	0.518008671	0.317403721	0.530071694
NDUFB11	0.178282638	0.197719114	0.151692899	0.208371829	0.089644318	0.69331544	0.36985915	0.37124151	-0.346669644
NDUFB3	-0.168114815	-0.174708818	-0.118426003	-0.208351445	-0.14093176	0.202054341	0.392084701	0.093392425	0.571363793
NDUFB4	-0.267585549	-0.082194599	0.07156242	-0.190455169	-0.041385829	0.137948824	0.379937939	0.152501082	0.445211268
NDUFB8	-0.254264459	-0.011386479	0.148845477	-0.067946907	0.100927188	0.313209828	0.382179218	0.292685535	0.075432087
NDUFS2	-0.15313655	-0.223830849	0.064086617	-0.109668187	-0.05678358	0.101271309	0.387849684	0.260742243	0.592017021
NDUFS3	-0.123423244	-0.090580168	0.047699104	-0.225422247	-0.001836537	0.157905204	0.41325946	0.232342389	0.353759995
NDUFS5	-0.568377858	-0.461353799	0.1481821	-0.215954201	-0.000680357	0.288819881	0.584897478	0.161223478	0.349214932
NDUFS8	-0.206479362	0.272447327	0.124696843	-0.179423016	0.239675509	0.254278947	0.683387567	0.541673629	-0.052611007
NECAP1	-0.434149929	-0.060676608	0.107524285	-0.042916558	-0.030270335	0.584882978	0.272303226	0.384971033	0.520303922
NEFM	0.517293937	0.320732178	0.081574121	1.526044207	0.148367186	-1.067111587	-0.062364423	-0.646466367	-0.779024771
NEO1	0.490929469	0.89841402	-0.033511397	0.152967083	0.141076044	0.077477672	-0.413061709	-0.082529918	-0.535554647
NFASC	-0.297565413	-0.082579576	-0.172908928	-0.205596296	-0.376834487	-0.229287944	-0.077191023	-0.242066867	0.723934292
NIF3L1	0.308533079	0.380850052	-0.193571885	-0.040855651	0.061521713	-0.30045721	0.177028646	0.46566832	0.401502104
NMRAL1	0.128747455	-0.239898956	-0.057433091	0.11245974	-0.14887279	-0.227014421	0.098427063	0.062999327	0.41752322
NNT	0.042147844	0.28364859	-0.007610124	0.024755039	-0.094651002	0.3107213	0.691958517	0.481098285	1.067977277
NONO	0.83169824	1.141855024	-0.29290266	-0.740813909	0.21196124	-0.617467388	-0.780268949	-0.730103527	-0.769816533
NPEPPS	0.010690611	0.263226817	-0.012216965	0.133231285	0.079902656	0.025308295	0.066118648	0.009852504	0.066219611
NPTN	-0.754549633	-0.783973202	0.378967125	-0.299461885	-0.108683137	0.317236544	0.534265024	0.584608956	0.553010019
NRCAM	-0.621691092	-1.022327653	0.49944476	0.183239142	-0.162837995	0.580467968	0.724439022	0.347319035	0.36214517
NRGN	-1.378250657	-1.361479139	0.41048997	0.245508925	0.254801614	0.44295147	0.986752723	-0.349556627	0.341260289
NRXN1	0.092624267	0.269633331	0.209706112	0.226389635	0.226275668	0.294918071	0.057517951	0.191238046	-0.590060289
NRXN2	1.079807911	0.767145342	0.041775343	-0.053832633	0.483770608	-0.155901434	-0.334141992	0.138378694	-0.867641998
NSF	-0.199295374	-0.256826247	-0.111582658	0.114449489	-0.115224562	-0.105302866	0.050516964	0.237922364	0.628151498
NSFL1C	0.928617479	0.542853669	-0.019463778	-0.014698356	0.207655663	-0.057505996	-0.385012119	-0.127593203	0.068016487
NUCKS1	0.497951973	-0.281995258	0.359259789	-0.155863575	0.352493953	0.230012257	-0.123106639	0.042045997	-0.74618566
NUDCD3	0.310904328	0.519762834	-0.095654573	0.043410481	0.186075791	0.054910442	-0.086251438	-0.017271152	0.567363195
NUDT16	1.058302142	0.448236709	-0.46359269	-0.020497476	0.071506804	-0.182642712	-0.409111579	0.137306421	-0.070599024
NUDT21	1.147665398	1.384534569	0.173021378	-0.347312677	0.161874931	-0.116971057	-0.49670374	0.039241416	-0.223523283
NUDT3	0.284871368	0.467509026	-0.014070467	-0.021395211	-0.039495085	0.092884642	-0.032883486	0.075489248	-0.160329223
NUP155	0.542878954	1.189563911	-0.299229274	0.095499291	0.002750945	0.027215569	0.386470533	0.642666444	-0.508198384
NUP205	-0.012283657	0.47459649	0.118422088	0.034135431	0.357318879	0.642956561	-0.178161369	0.192063095	0.010246222
OAT	-0.18585588	-0.235117971	0.19523624	0.125497719	0.253084325	0.440861668	0.461255957	0.484551629	-0.050685444
OCIAD2	1.151920925	0.600097808	-0.555280804	-0.439228612	-0.302876758	-0.109077426	-0.729653577	-0.252625799	-0.511063246
OLA1	0.27170333	0.338659633	-0.186800706	0.037398744	-0.010693308	0.114477663	0.172639624	0.021210978	0.50007764
OPA1	-0.36592836	-0.295601863	0.117525214	-0.231210759	0.157973302	0.067484211	0.364061329	0.305103018	0.488752175
OPCML	0.482750249	-0.465260937	0.133772772	0.370606497	0.293955311	0.479683167	0.860696154	0.822856818	-0.420199755
OSBPL8	0.749024249	0.47118653	0.138494139	0.12138664	0.431629339	0.176584742	-0.170063971	0.027824521	-0.482029276
OTUB1	0.062095741	0.411836456	-0.314642308	-0.088249371	-0.22868321	-0.06725229	-0.023314852	-0.038910511	0.12250553
OXR1	-0.132769914	-0.93919776	-0.179218384	-0.314790279	-0.160213249	0.400320147	-0.041614055	0.00897154	0.886225703
OXSR1	0.962759356	0.912826066	-0.110290546	0.042285679	0.083969577	0.014675829	0.489124379	0.548598693	0.50919819
PACS1	0.11583046	0.523086004	0.05691391	0.064464525	0.34082871	0.434079021	0.016972515	0.141722089	-0.134239102
PACSIN1	-1.517154168	-1.106606874	-0.427801973	-0.579686467	-1.188172528	-0.020522121	0.321584932	-0.144485729	1.289402639
PADI2	-0.517422294	-0.323367603	-0.127139152	0.871873455	-0.610442801	-0.312618792	0.354860847	-0.136832949	0.315098323
PAFAH1B1	0.516829049	0.245002618	-0.104883623	0.041729866	0.06730661	0.142985145	-0.173827309	-0.111203453	-0.304090089
PAFAH1B2	0.54022861	0.537582268	-0.168384525	-0.077601174	-0.103350835	-0.18966667	-0.152208817	-0.097312458	0.134248283
PAK1	-0.130628443	-0.488696442	0.008998307	-0.023167332	-0.072432929	0.141623336	0.206131191	0.29807615	0.590950794
PAK2	0.882261991	0.824727274	-0.311486471	-0.042189891	0.095399114	-0.158588305	-0.264910218	-0.106308572	-0.210957612
PANK4	0.468851263	0.403583602	-0.286459373	0.161046514	-0.128459717	0.190713762	0.173171802	0.391629943	0.523750093
PANX1	0.68345958	0.487274762	-0.155597958	0.138161359	0.312139956	0.071606103	-0.220302015	-0.099404272	-0.554883518
PARK7	0.152381777	0.101118092	-0.24986832	0.206692558	0.046900131	0.049191258	-0.272141964	-0.396070795	0.280437635
PARP1	1.634946518	0.852281864	-0.107247765	-0.061231579	0.008832586	-0.061486889	-0.178434028	-0.072993408	-0.329811146
PC	-0.029608544	-0.26494932	-0.156804649	-0.081195258	-0.164158721	-0.100675096	-0.006415838	0.219163497	0.445540493
PCBP2	0.800971349	1.004920689	-0.348817047	-0.309441068	-0.08216416	-0.206519637	-0.219536709	-0.132674243	-0.103677344
PCMT1	-0.23693333	0.254881973	-0.034136613	0.379894408	0.018258972	0.111480997	0.106733833	0.079805633	0.43653528
PDAP1	0.539903144	0.617717439	-0.036868314	-0.087709109	-0.046097454	0.097648996	-0.198545086	-0.24497988	-0.179219346
PDCD6IP	0.318567681	0.315755667	-0.196186055	-0.060985036	-0.099209968	-0.331892735	-0.052063198	-0.105461486	0.273434156
PDE2A	0.013444936	-0.340859101	-0.028737659	-0.135986405	0.007003108	0.501300455	0.400518046	0.551686159	0.266416046
PDHB	-0.770219979	-0.576886334	-0.011106938	-0.502317236	-0.205604372	0.022485109	0.285552045	-0.031270198	0.760755326
PDIA3	0.326171349	0.085380728	0.173048022	-0.018991968	0.250727357	-0.007131724	-0.05336155	0.062290073	-0.344869642
PDIA6	0.752351969	0.374266781	0.227962482	0.121996811	0.307802992	0.1180923	0.149042933	0.293900764	-0.169966971
PDXK	-0.227981911	-0.169190223	-0.098715293	0.104647354	-0.164873574	0.192234067	0.124892522	-0.087523649	0.637001674
PEA15	0.334775723	0.053573715	-0.056691898	0.348227792	-0.359006512	-0.385327822	-0.161544266	-0.102244088	0.511391569
PFKM	0.124402001	0.045281162	-0.306287411	-0.235980362	-0.421106744	-0.008298656	-0.229373894	-0.013297968	0.247880538
PFN1	0.52500485	0.582306408	-0.363687186	0.13664904	-0.170198862	-0.113243619	-0.323413573	-0.490147047	0.154084557
PGK2	-0.122518634	-0.280778795	-0.027005572	-0.091256	-0.371629763	-0.38308211	0.041874078	-0.186812012	0.290870318
PGM1	-0.036551892	-0.305213809	-0.156283474	0.261175255	-0.131940485	0.096340101	0.185413871	0.195460818	0.518462397
PGM2L1	-0.318890591	-0.10794666	0.125081765	0.328782578	0.085743913	0.178184002	0.17868335	0.174121888	0.221307777
PHB	0.388189138	0.238622927	0.034322023	-0.009417756	0.190787438	0.018693361	0.215995862	0.261901486	0.211077395
PHB2	0.277774927	0.157627962	-0.00714782	-0.11666598	0.073006219	0.138303705	0.224059212	0.120367263	0.170747421
PHGDH	0.803933237	0.220498204	-0.065944745	0.32236561	-0.338411177	-0.109863639	-0.087361149	0.038397583	0.171757196
PHYHIP	-0.64093842	-0.862810615	0.019784044	0.017529817	0.123010175	0.528622082	0.362197625	0.492107979	0.682918867
PI4KA	-0.176415664	-0.534420914	0.056300985	-0.165886016	0.128665491	0.062178264	0.005423535	0.434842138	0.628015176
PICK1	0.19124629	0.324911183	0.159227363	0.111886221	0.31772072	0.067155616	0.541639211	0.524425774	-0.089646763
PIP4K2A	-0.411498296	-0.051867662	-0.277599529	-0.367520368	-0.357951581	-0.274821825	-0.447564481	-0.426828891	0.295002301
PIP4K2B	0.120044944	0.309876417	0.017389189	-0.261246849	0.143639721	0.008788573	-0.250514259	0.272135207	-0.07120251
PITPNA	-0.313854461	0.072010958	-0.21928415	0.469715987	0.113984193	-0.143668135	0.061972179	0.067640156	0.616342065
PITPNB	0.155987003	0.48237056	0.058764795	0.257337415	0.065641859	-0.078881802	0.091661614	-0.085007917	0.051940249
PITPNC1	0.260484617	0.20062675	0.129309333	0.295002182	0.158837135	-0.104972059	-0.035848342	-0.017077543	-0.682037492
PKD1	0.38630437	-0.024807704	0.0912995	0.22968198	0.216018842	0.074643162	-0.041333428	0.093310541	-0.263275839
PKM	0.48643232	-0.118527013	-0.312274555	0.121887353	-0.519606938	-0.106742488	0.112916336	0.054454238	0.502242584
PLCB1	-0.791556476	-0.681364412	0.439027285	-0.23630909	0.252988146	0.502373249	0.438605887	0.626595278	0.480537151
PLD3	-0.09570542	-0.447532561	0.118981193	0.004970002	0.122913666	0.389619312	0.391987829	0.466727743	0.229678085
PLEC	0.002732166	-0.259153159	0.442269606	1.208595822	0.396650815	-0.18884107	0.03654312	0.306473996	0.16595645
PLS3	-0.155565946	0.349234888	-0.865614963	-0.696284644	-0.791115212	-0.748139065	-0.725031472	-0.702037286	0.164693336
PLXNA1	0.645712236	-0.05704601	-0.064334672	0.138302963	0.146694978	0.305509692	0.046999755	0.461082173	-0.091194586
PLXNA2	1.589902986	0.471639974	-0.408444486	-0.784400923	-0.594385263	-0.196034944	-0.429500066	-0.088775521	0.049911167
PLXNA4	0.401583631	0.656511144	-0.067952986	0.047717053	-0.055418941	-0.260586493	-0.145204021	-0.219603421	-0.236703454
PMPCA	-0.146119822	-0.285008957	0.143330904	-0.212647652	0.267874481	0.436128168	0.051716169	0.327010542	0.299867643
PNMAL2	0.384218716	0.150725931	-0.160636929	-0.12813145	0.217114589	0.725650748	0.163804303	0.296890539	0.628812976
PNPLA8	0.363751428	0.447656159	-0.012594841	0.02776377	-0.003394716	0.006771792	0.013275816	0.032118782	0.094688583
PODXL2	0.905087679	0.879987908	0.145707066	-0.13408783	0.279016642	-0.158540847	-0.651828976	-0.089815951	0.108703247
PPA2	-1.112947656	-0.383543789	0.139833363	0.072820392	0.03661511	0.140479524	0.551201376	0.530308627	0.319908956
PPFIA2	0.085024856	0.034216957	0.544277973	0.252120375	0.655301201	0.130181429	0.401889019	0.510794899	-0.003008223
PPIB	0.616849905	0.622285981	-0.166883529	0.007390932	0.0896838	-0.060257462	-0.219278022	-0.107598439	-0.361456125
PPME1	0.685115025	0.539949004	-0.215888682	-0.181728498	-0.168422473	-0.146036363	-0.260847805	-0.207789493	0.534250936
PPP1CB	0.298232403	0.248127607	-0.105615175	-0.048827095	0.08939154	0.074025174	-0.105347333	0.07159429	0.024837558
PPP2R1A	0.243294252	0.217317649	-0.204138062	0.260446028	0.401848475	0.290103574	0.03950688	0.047297076	0.175137754
PPP2R5A	-0.305281989	-0.136031114	0.382923033	0.457044324	0.475154488	0.117052777	0.480338959	0.914181461	-0.488341826
PPP2R5D	-0.067613209	0.094746834	0.281889003	0.363601544	0.260950153	0.394322123	0.388546796	0.539471555	-0.225088391
PPP2R5E	0.365220664	0.199454106	-0.312153168	0.236306421	0.013586453	-0.224337303	0.175557704	0.079493947	-0.303029045
PPP3CB	-0.387554269	-0.124057544	0.406453703	0.31754596	0.505018477	0.481967039	0.262189123	0.470456572	-0.252127058
PRDX1	0.774483591	0.760229132	-0.483296141	0.016755102	-0.412353911	-0.462286998	-0.323064302	-0.333905725	-0.213333538
PRDX3	-0.183131083	0.106153187	0.03316035	-0.18738717	-0.332488462	0.055234547	0.039710989	-0.085295882	0.24559616
PRDX6	-0.19251612	-0.083979062	-0.479380028	-0.266751755	-0.725391995	-0.549593006	-0.205193085	-0.192346774	0.544785279
PREP	-0.070985465	-0.046538584	-0.028767899	0.185733203	0.190972	0.178521784	0.083770457	0.101883749	-0.033133406
PRKAB1	0.728355437	1.182599062	-0.234084848	0.358739243	0.054682335	-0.221135151	-0.441789981	0.302160793	-0.099750221
PRKACA	0.10334226	0.086427851	0.532775273	0.171228532	0.398781676	0.681959025	0.099056513	0.328174012	-0.156650334
PRKACB	0.252555864	0.517093778	0.270448072	0.124370277	0.572642529	0.361627942	-0.046998131	0.34895998	-0.592341994
PRKAR2B	0.135463251	0.36122424	0.121352919	-0.002840032	0.65531028	0.238277987	-0.007386015	0.281288938	-0.574864651
PRKCB	0.497736818	-0.131332488	-0.024977147	-0.016940217	0.090402575	0.196507172	0.494514349	0.487581098	-0.302363931
PRKCE	0.098737092	0.417495594	0.174755748	0.298573042	0.328299154	0.424786697	0.078967269	0.277938314	-0.140199254
PRKDC	1.065522972	1.07182397	-0.436856064	-0.411759985	-0.100322849	-0.611478692	-0.593781978	-0.286387551	-0.610646093
PRPF19	0.61488458	0.750264722	-0.207298506	-0.356585132	0.146620367	-0.336463841	-0.546162511	-0.434896951	-0.746883117
PRPF8	1.051850321	1.007618151	-0.242553712	-0.637285054	-0.306446381	-0.290492217	-0.271498793	-0.170934309	-0.650133265
PRPS1	0.174373231	0.350422981	-0.002594889	-0.00108232	-0.05824145	0.167414575	0.083667009	0.06911438	0.05317598
PRPS2	-0.317669544	0.941598552	-0.069883777	0.309921203	0.54952569	0.080820422	-0.180345939	0.068384183	-0.508899689
PSAT1	-0.44941031	-0.025313802	-0.055589669	0.654101606	-0.056183455	-0.051866821	0.114648175	0.148122834	0.605178826
PSMA1	0.694156973	0.34057772	-0.077047207	-0.304008419	0.141074794	-0.280899903	0.1731312	0.296893335	1.01756377
PSMA2	0.697418106	0.517996373	0.352039653	0.511032469	0.031946723	0.034802257	-0.038956957	0.177827711	0.038534446
PSMA3	0.681587437	0.581156721	-0.250169082	-0.235831774	0.258381901	-0.002092495	0.052787334	0.183463904	0.075259523
PSMA4	0.441243153	0.589894771	-0.027750667	-0.221881225	-0.101754208	-0.07524312	-0.194465122	-0.124854508	-0.211118257
PSMB1	0.602203201	0.219895978	-0.086435099	-0.099104062	0.023900036	-0.01234244	-0.192701414	0.018795366	-0.147352477
PSMB2	0.644000756	0.437742757	-0.063268916	-0.133746893	-0.031646372	-0.095711805	-0.187288393	-0.009933351	-0.324866994
PSMB3	0.634808779	0.435203593	-0.125178819	-0.01029043	-0.031083093	-0.010471908	-0.138673983	-0.045916318	0.040495329
PSMB7	0.395813053	0.34363012	-0.000371606	0.017529531	-0.057671942	0.053620186	-0.082783309	-0.070526619	0.378773567
PSMC1	0.72688857	0.545034295	0.154711283	-0.123932038	0.151435683	0.403451686	0.156572966	0.337558247	-0.290162401
PSMC3	0.553948226	0.547772366	-0.045983801	-0.028134365	0.049996912	-0.021955096	-0.039266962	0.0926009	-0.410606264
PSMC4	0.348434669	0.374780854	-0.101418247	-0.107675654	-0.08891147	-0.111945361	-0.020789874	-0.099846889	-0.186713155
PSMC5	0.874101142	0.663181386	-0.045262064	-0.162506723	0.054132012	0.104311967	-0.169672174	0.100563076	-0.31659004
PSMC6	0.86927561	0.679956118	0.020657767	-0.255855542	0.249831674	-0.089883666	-0.237870846	-0.221754014	-0.371974672
PSMD1	0.546180235	0.472806725	0.100879346	0.029231461	0.022727616	0.210298077	-0.029124154	0.404766816	-0.009905885
PSMD11	0.736629433	0.873462227	-0.320581233	-0.029303684	0.0101774	-0.217248573	0.222413276	0.373922766	-0.248704473
PSMD12	0.579071027	0.552093713	-0.000387243	-0.244918179	0.097275768	0.098568737	0.043729569	0.147851802	-0.068480484
PSMD14	0.487609264	0.420564219	-0.042696299	0.027360891	-0.004607103	-0.003342263	-0.17600503	0.040974944	0.155491176
PSMD2	0.664569981	0.689045028	0.014049053	-0.059312015	0.141724899	0.133780601	0.141034954	0.220563783	1.218932718
PSMD4	0.429588918	0.667282509	-0.32208989	-0.084839743	-0.075615341	0.162691134	0.387123414	0.077349686	0.387316496
PSMD5	0.630004927	0.644824217	-0.384361012	-0.26154741	-0.237642991	-0.056095962	0.153604349	0.178979442	0.493148931
PSMD6	0.693182878	0.516897987	0.051010429	-0.212690131	0.16214975	0.144893811	-0.066073865	0.19913269	-0.285928773
PSMD7	0.71804952	0.482771414	-0.169836703	0.019634685	0.184285206	-0.038665453	-0.041194204	0.169599629	0.350972726
PSPC1	0.370332799	0.38113028	0.105617074	-0.375103579	0.194529646	0.051955539	-0.18262444	-0.246901848	-0.279541981
PTGDS	-0.282712905	-0.011153506	0.132464267	0.207008483	0.326915785	0.291218311	-0.109923234	-0.16299305	0.303811407
PTGR2	0.834279412	0.438372688	-0.345611541	-0.147608577	-0.131266967	-0.215727815	-0.045130443	-0.027953039	0.321695848
PTN	0.832204354	1.010173539	-0.451852326	-0.287218155	-0.05437513	-0.036474773	-0.842161007	-0.449966156	-0.689102818
PTP4A2	0.360628822	0.986784338	0.153162753	0.043252809	0.280483892	0.04670456	0.022941511	0.239267658	0.380739123
PTPLAD1	0.302325077	-0.013957813	0.124591382	0.145872089	0.421742353	0.246175801	0.049955114	0.351636559	0.229180291
PTPN11	0.153678976	0.2482363	-0.272628663	0.080597745	0.097330228	0.421006798	0.052957102	-0.086827686	0.12692158
PTPRD	-0.282062448	0.39964084	-0.087929443	0.036371181	0.130758141	0.032879496	0.110470229	-0.005957661	-0.344226026
PTPRZ1	0.365979983	0.371137417	-0.163721928	0.180397139	0.166985529	0.288024131	0.062864986	0.160475334	-0.39406196
PYGM	-1.509781737	-1.25859794	-0.01329376	-0.805170614	-0.714422759	0.025090637	0.643938479	0.618459278	1.059021928
RAB11B	0.72032834	0.66087711	-0.241706211	-0.016887979	-0.125877771	-0.171059429	-0.088056891	0.645639859	-0.016673276
RAB14	0.313591068	0.261309602	-0.066517617	0.015811313	0.171611574	0.117438682	-0.049964825	-0.043528093	0.063954408
RAB2A	0.216582696	0.180908003	-0.278147308	-0.08896118	-0.019124707	0.100598644	-0.125334389	-0.011051075	-0.413594982
RAB33B	-0.052144903	0.172681061	0.265625877	0.080955849	0.093215401	0.178383977	0.303768157	0.208905777	0.207862857
RAB35	0.473865411	0.538334655	-0.060605606	-0.100427019	0.146357645	0.111022521	-0.160345623	0.004576864	-0.289143384
RAB3A	-0.921791604	-0.894893434	0.010240434	-0.561420905	-0.117921524	0.144738469	0.204236137	0.146296899	0.43760602
RAB3C	-0.683817931	-0.419077619	0.274960082	-0.258603846	0.058648632	1.038837835	0.506697692	0.48299905	0.551151468
RAB5A	0.308725515	0.317375994	0.229806774	0.058963249	-0.017433526	0.091230959	0.199996231	0.179704529	-0.025567256
RAB5C	0.253830897	0.564600557	-0.138406568	-0.006036666	0.031748991	0.124798909	-0.184233097	0.063971776	-0.278313521
RAB6A	0.217805504	0.216476196	-0.09049783	0.308282596	0.066558679	-0.006535681	-0.010733961	0.092075116	0.277934395
RAB6B	-0.110936575	0.675998735	-0.173252988	0.379153284	0.074606931	0.115340944	0.058532816	0.008971653	-0.034150102
RAB7A	0.227774839	0.457222251	-0.065125096	0.110201806	0.122451411	0.02818214	-0.08951723	-0.064768984	-0.184273205
RAB8B	1.009781686	0.336022209	-0.220499067	-0.133024788	-0.187555133	-0.125073506	-0.459033655	-0.312607528	-0.268483513
RALA	-0.026878622	0.567302108	0.39808878	0.359372844	0.363282379	0.061619616	-0.105247607	0.138555151	0.039384561
RAN	0.753285636	0.645731537	-0.365150968	-0.222371112	-0.251137416	-0.081512397	-0.371089799	-0.369659483	-0.253431453
RANBP6	0.760714187	0.422399918	0.187003084	-0.002613777	0.056684105	0.042321789	-0.00154643	0.078317853	0.065443873
RANGAP1	0.730261998	0.39651162	-0.295784281	-0.521056612	0.214580921	-0.38169872	-0.333739194	-0.345886824	-0.224123607
RAP1GDS1	0.022158117	0.158339408	0.12775429	0.490013372	0.342148056	0.089808224	0.029049142	0.110150491	-0.175294378
RAP2A	0.30755475	0.496366958	-0.170056864	-0.0766425	0.050465918	0.175455989	-0.011963373	0.230348097	0.58730026
RAP2B	0.238069029	0.684717672	-0.167998383	-0.317688179	-0.077641945	0.032114071	-0.069345743	0.249099858	-0.064283862
RASA1	1.313653595	0.842090215	-0.717070576	-0.124685514	0.006355291	-0.260043989	-0.131839611	-0.067598355	0.254534342
RASGRP2	-0.2278315	0.458914894	0.49740559	0.785697364	1.172768956	-0.07573951	-0.596297508	-0.006499306	-2.048083891
RDX	1.397672278	0.649948902	-0.044900632	0.554918018	0.517586198	-0.084385612	-0.155814419	0.087981367	-0.383516162
RGS6	0.190377007	-0.092470365	0.125694267	-0.161288917	0.541789574	-0.230387659	0.140026702	0.213192264	0.2307087
RGS7	-0.311316745	-0.258277977	0.13097038	0.220653206	0.317497964	0.664226775	0.408154518	0.516697465	0.41986665
RHEB	0.646571291	0.19106645	0.137025331	0.242965086	0.211858706	0.441174431	0.2607464	0.338353243	-0.144825365
RHOT1	0.392365065	0.113623219	0.059372476	-0.209484615	-0.032998478	0.178539468	0.165021424	0.063617851	0.249384442
RNH1	0.594855063	0.776028118	-0.326318364	-0.118560515	-0.091648717	-0.242995888	-0.22456402	-0.134444694	0.004415173
RPL10A	0.838873143	0.860770044	-0.009602607	-0.23515182	0.312003998	0.345256548	-0.151082084	0.147525928	-0.530433493
RPL24	1.000454614	0.891611562	-0.093206471	-0.273748776	0.625736723	0.2592749	-0.291005433	-0.267506981	-0.336564182
RPL27	0.711729318	0.694236025	0.112692709	-0.154599462	0.34177861	0.301769569	-0.203101789	-0.238065795	-0.845026478
RPN1	0.881047132	0.312518203	0.119967665	-0.062377096	0.060329499	-0.278060737	-0.432504607	-0.085604292	-0.323320193
RPN2	1.060962245	0.710898087	-0.041570659	-0.184287353	0.337632756	-0.295021708	-0.284667476	-0.033071555	-0.459492775
RPS13	0.679143625	0.918406865	0.085457032	-0.08852361	0.342134486	0.113497257	-0.114456342	0.109215567	-0.982883257
RPS14	0.789080898	0.913863873	0.067137011	-0.115630913	0.331125463	0.213860746	-0.136458649	0.135580906	-0.667028156
RPS16	0.864429013	0.706269633	0.155134359	-0.189427591	0.408322778	0.224187665	-0.149314502	0.184449794	-0.796851667
RPS18	0.930096455	0.77932576	-0.061981649	-0.112165602	0.340871347	0.252807825	-0.145263921	0.285467133	-0.305742786
RPS23	0.774307496	0.672816917	-0.108592628	0.003377174	0.337774423	0.346856209	-0.067424465	0.194100384	-0.323128805
RPS3	0.830171187	0.711845537	0.096682722	-0.25391831	0.179102804	0.169159789	-0.197016533	0.065986509	-0.964777987
RPS4Y1	0.72291758	0.808416294	-0.18213119	-0.241867439	-0.026727916	0.095318541	-0.261446721	0.094209743	-0.278389271
RPS5	0.820260872	0.876699645	0.041441273	-0.188066946	0.305621052	0.343603904	-0.026358356	0.302734286	-0.325372088
RPS9	0.907737476	0.75410791	-0.001576345	-0.131115956	0.363973864	0.417444838	-0.049441746	0.175965057	-0.815284476
RRAS2	0.188124522	-0.056035774	0.023422421	0.604662561	0.347666963	0.12831866	0.20970768	0.483615746	-0.19201131
RTCD1	0.588616855	0.692496196	-0.135082311	0.107348093	-0.086236913	-0.168429673	-0.137302549	0.272143044	0.312191917
RTN1	0.164259021	0.342499455	-0.045492563	0.334412436	0.376850888	0.261612508	-0.106171272	0.036456912	0.303191755
RTN4	0.431045176	0.115871058	-0.146776919	0.234177908	0.229988926	0.071272333	-0.45078531	-0.152397716	-0.626042401
RUFY3	0.358647539	0.434354445	-0.052677115	0.37160054	0.270265536	-0.023391547	-0.272934898	-0.108010034	-0.554784541
RUVBL1	0.943960792	0.344550423	-0.241870447	-0.131401603	-0.10413467	-0.276892657	-0.592603279	-0.165227232	-0.207285062
RUVBL2	1.335012338	1.232763838	-0.408975121	-0.238904603	-0.115067822	-0.20635003	-0.493939207	-0.359200638	-0.509339742
S100B	-0.406589747	-1.113129405	0.221267186	0.71316618	-0.492045709	-0.259924295	0.043299636	0.455466032	0.88241892
SARM1	0.765112463	0.814515046	0.18698343	0.177560366	0.624020259	0.141952684	-0.392409654	-0.087386509	-0.731921675
SARS	0.431509792	0.427176566	-0.074411974	-0.050883286	-0.154117981	-0.239843526	-0.157593822	-0.352614012	-0.069129673
SCAMP5	-0.635976181	-0.372674019	0.246364498	-0.11419581	0.082920489	0.365961629	0.383099185	0.431860182	0.687126375
SCN1A	0.020027606	0.132502088	0.289474641	0.487631333	0.31631052	0.222951613	0.062158118	0.404213393	0.202166576
SCRN1	0.134725072	0.10795662	0.024328472	0.119314733	-0.103979703	-0.051635097	0.173550091	0.144268804	0.413208448
SCRN3	0.262153996	0.586561658	-0.162894438	-0.401172383	0.000592107	-0.256987105	-0.077507169	-0.181002249	0.824506302
SCYL2	0.403302484	0.166682061	-0.071104737	-0.137592655	0.151109771	-0.184532214	-0.32361387	-0.079070377	-0.219339424
SDAD1	0.375788045	-0.251375973	-0.168246904	-0.088174305	-0.200668019	0.690226755	0.606486715	0.759352923	0.212916162
SEC22B	0.519360893	0.626631035	-0.192219726	0.043373392	0.077849903	0.149743308	-0.050551019	0.110830026	0.332190553
SEC23A	0.474784152	-0.030514992	-0.015024549	0.009643978	0.270452445	0.158442696	-0.184788535	0.186596183	0.126913467
SEC24A	0.746848447	0.675130617	-0.384449569	-0.052744496	0.042349777	-0.337699656	-0.290635907	-0.165580408	-0.15243093
SEC24B	0.384930987	0.408656945	0.282478862	0.049418827	0.419457593	0.146126679	0.051131719	0.342070443	-0.236100567
SEPHS1	1.22556317	1.088710628	-0.531947379	-0.396656799	0.364953204	-0.287045122	-0.589733447	-0.18279608	-0.376505829
SEPT11	0.622495002	0.414258306	0.081519839	0.092524816	0.344505561	0.600476476	0.302253727	0.38201707	0.225467102
SEPT2	0.078833064	-0.023739773	-0.217575658	0.296380036	-0.159464737	-0.020699152	-0.01445259	-0.021719049	0.305143097
SEPT4	-0.044794701	0.012460377	0.152749583	-0.159163553	-0.018230562	0.254441106	0.285509749	0.33823024	0.204503171
SEPT5	-0.12890032	-0.06670247	0.087847017	-0.188351996	0.065062605	0.249296866	0.220405644	0.187849271	0.340783465
SEPT6	-0.507922601	-0.223984325	0.245518836	-0.110021437	0.154359092	0.378826201	-0.041666847	0.225260658	0.276413164
SEPT7	0.071083808	0.100270132	0.023687167	-0.108033128	0.019156162	0.058401566	-0.186026072	0.165375904	0.024101008
SERBP1	0.659202253	1.029200744	-0.031196594	-0.080597376	0.185280953	0.486898331	-0.305722737	0.161658002	-0.651083857
SERPINA1	1.140752805	0.570711597	0.072569335	0.071269204	0.095657026	0.052115162	-0.045756568	0.280739349	-0.091285634
SERPINH1	0.765598791	1.234332688	-0.213525505	0.036841579	0.488956725	-0.045824131	-0.596388264	-0.065740104	-0.710802943
SET	0.964914208	0.798686229	-0.161022319	-0.386818424	0.137609525	-0.223241232	-0.46819153	-0.14102587	-0.525431093
SETX	0.056801883	0.340749339	0.194097486	-0.183683124	0.232145024	-0.349055603	-0.429500818	-0.329757226	-0.675155224
SF3B1	1.176106554	1.104607246	-0.201136298	-0.18281631	0.227693118	-0.47858645	-0.667811875	-0.279651345	-1.010013955
SFXN1	-0.432545305	-0.50421991	0.256043029	0.045959225	0.154559408	0.461306747	0.481696524	0.306658166	0.13455175
SGIP1	-0.58535564	-0.153734109	-0.109760055	-0.234653442	-0.352440396	0.179883386	0.355624912	0.138943152	0.483705388
SH3BP1	-0.311476817	0.891720526	0.065940388	0.031369013	0.294687983	0.200703085	-0.051907983	0.154462731	0.310256073
SH3GL2	-1.03139638	-0.554232321	-0.347619875	-0.548879194	-0.522299103	-0.144618192	0.170435036	-0.146316402	0.837932685
SH3GLB2	-0.313313586	-0.661359031	-0.09697813	-0.037762064	0.035970624	0.051009922	0.01958028	0.072931177	0.756438606
SIN3A	1.648444185	1.291424941	-0.223190321	-0.610660456	-0.057528145	-0.601829464	-1.016520305	-0.329049719	-0.30476036
SKP1	0.172797485	0.073865961	-0.13985513	-0.062446271	0.039550195	-0.196721142	0.063438052	0.668022353	0.495285178
SLC12A5	-1.085767178	-0.887672657	0.494202288	-0.474473475	0.210498847	0.43735086	0.47738135	0.541035813	0.770186145
SLC17A6	-0.913914733	0.796901179	0.716324778	0.022036972	0.112540726	0.5432527	0.600412517	0.731665177	0.813423001
SLC17A7	-0.731218766	-0.510373524	0.047341888	-0.482045081	-0.246535561	0.140604031	0.356105233	0.298533471	0.616886185
SLC1A2	-1.888409262	-2.229163829	-0.000312974	-0.575221587	-0.386041691	0.633189449	0.805857803	0.71798776	1.032177457
SLC25A11	-0.378472129	-0.223715303	0.098931397	-0.370017884	-0.04317922	0.038092775	0.331164101	0.052050179	0.401748294
SLC25A22	-1.133802736	-1.420520039	0.407471622	-0.247371569	0.010177691	0.396359275	0.623119433	0.211044241	0.367887379
SLC25A3	-0.278683103	-0.62202536	0.222464879	-0.268718466	-0.090067444	0.026834416	0.311529673	0.025301289	0.324884196
SLC25A4	-0.881122464	-0.667166015	0.181102529	-0.237650291	0.019243782	0.359050105	0.614587021	0.105434195	0.357657923
SLC25A5	-0.695808946	-0.630729067	0.284909857	-0.119430798	0.135860323	0.345550895	0.539243537	0.118528183	0.136340985
SLC2A1	-0.140619948	0.036513115	0.199345742	-0.100719848	-0.080044658	-0.254889037	0.605523745	0.23137262	0.070252131
SLC2A3	-0.504497982	-0.346080061	0.123043624	-0.17891443	-0.285056381	0.340590746	0.419110072	0.326775389	0.590105227
SLC44A2	-0.628643262	-0.145933859	0.274071545	0.039814137	-0.143939349	0.183547493	0.23614807	0.127763879	0.17022247
SLC4A10	-0.309198321	-0.715479226	-0.266526755	-0.433703887	-0.156735412	-0.043808232	-0.008488885	0.413365158	1.36275996
SLC4A4	-0.717835569	-1.05220652	0.025602932	0.343139993	-0.270346115	0.452157117	0.799838746	0.719810804	1.36971005
SLC6A17	-0.164298459	-0.135861874	0.426922433	-0.305793786	0.110262953	0.526154335	0.491600344	0.652854219	0.584933825
SLC8A2	0.296680474	-1.421637803	0.189609408	0.192950225	0.327145886	0.199824099	0.529041581	0.761126352	0.412307958
SLC9A6	0.246872933	0.50987459	0.143395885	-0.256211979	0.327156062	0.672193176	0.180400992	0.011860106	0.28901052
SMC3	1.195357659	1.228655539	-0.694533416	-0.542415755	-0.240907987	-0.986685271	-1.133103462	-0.846496561	-0.930360354
SMU1	1.689862158	1.450820803	-0.404256521	-0.689353577	-0.006761026	-0.19489104	-0.948483113	-0.078230986	-0.274694802
SNAP25	-0.859244589	-1.045401423	0.19753441	-0.116147832	-0.234022572	-0.363253968	0.346661332	0.831647033	0.789701629
SNAP91	-0.655393804	-0.495153088	0.094632806	0.07758451	0.036407199	0.151833682	0.137090843	0.21958391	0.426252969
SNRNP200	1.390126791	1.007923569	-0.538810868	-0.303539324	0.338198224	-0.572345295	-0.554984568	-0.217660349	-0.489863473
SNRPE	1.106894721	1.217681169	-0.337826727	-0.311034731	0.045185043	-0.41734148	-0.843665227	0.003958685	-0.503789985
SNRPN	1.337735756	1.213211081	-0.434706645	-0.492086456	-0.171455628	-0.128526832	-0.485951563	-0.029406758	-0.079928249
SNX12	0.543585623	0.500248188	-0.00178293	-0.07518429	0.111669279	0.087766171	0.09510005	0.16574584	-0.070712675
SNX3	-0.281527161	0.053418345	0.279483354	0.308182387	0.335205221	0.214653804	0.166927219	0.210286988	-0.685464998
SOD1	0.65625513	-0.004286072	0.260441258	0.033975227	0.115081358	-0.116630574	1.048537271	0.627652919	1.7972593
SOD2	-1.524575454	-1.029307016	-0.346903239	-1.009050747	-0.915126124	-0.397857438	-0.073062883	-0.335243241	1.092941157
SPARCL1	0.09059182	-0.331560438	-0.025161968	0.275298243	0.237150555	0.239151982	0.043255478	0.117285282	0.485368185
SPTAN1	-0.03726205	-0.20039075	0.350339046	0.315259081	0.873632035	-0.192748136	-0.190213454	0.105301722	0.738700296
SPTBN1	-0.151600185	0.012681497	0.276495406	0.381534828	0.852212797	-0.137409888	-0.170032418	0.049392177	-0.012299326
SPTBN2	0.386260374	0.20727291	0.277222139	0.022354622	0.661350012	-0.294695232	-0.166049448	0.276638774	-0.192599369
SRGAP1	0.6075707	0.335499636	0.303007501	0.127202744	0.411842469	0.423520876	0.049006057	0.595416952	0.018872908
SRGAP2	0.312527651	1.003930972	-0.374747127	-0.369611252	0.257556534	-0.065817783	-0.33531105	0.030099082	-1.445505167
SRM	0.897997823	0.832787266	-0.300942976	0.424107734	-0.087848944	-0.162778556	-0.232584596	-0.345309815	-0.440532703
SRP14	1.236221937	1.579019579	-0.615476501	-0.717945455	-0.375412033	-0.619731921	-0.938060888	-0.530862898	-1.233230291
SRSF1	0.699335979	0.433735667	0.457272476	-0.489267816	0.606969733	0.25125653	-0.315242334	0.020539227	-0.861996498
ST13	0.340613338	0.425639113	-0.284015312	0.076703368	0.034526326	-0.211128685	-0.18506406	0.072981468	-0.054320718
STK24	0.110831478	-0.046046086	0.111754082	0.102310068	-0.063671126	0.005881422	0.173163061	0.169956058	0.098296857
STK38L	0.38421344	0.535476324	-0.094108453	0.129756698	0.262092686	-0.13976477	-0.136474862	0.536576927	0.495838457
STMN1	1.033042138	1.122717318	-0.432501721	-0.447586609	-0.173664054	-0.032424042	-0.519969846	-0.698773865	-0.207158428
STOML2	0.741153253	0.444900055	-0.135458786	-0.213972088	-0.222198359	-0.011829964	0.077929314	0.02858608	0.161083993
STRAP	0.328935419	0.613131208	-0.156644675	0.020201563	0.201009124	-0.062348042	-0.013243439	0.092323143	-0.313295178
STT3A	1.570719733	1.014138379	-0.438434642	-0.049190869	0.349583851	-0.739302779	0.072810285	0.216721428	0.025963515
STX7	0.862145078	0.636385112	-0.044047011	0.190046021	0.073924503	0.11131127	-0.495041535	0.271319577	-0.245653517
STXBP3	0.470774656	-0.091913661	-0.679907351	-0.265528151	-0.603474028	-0.736682805	-0.630867635	-0.492736119	-0.066680814
SUB1	0.92172743	1.002571824	-0.098926204	-0.472108799	0.080787208	0.656793631	-0.163689896	-0.130960049	-0.537443624
SUCLA2	-0.599698051	-0.537210491	0.054114209	-0.501829614	-0.223027741	0.250680552	0.402162377	0.2526599	0.616170932
SUCLG1	-0.432345822	-0.28137341	0.047654436	-0.359938274	-0.197700107	0.187330332	0.463471888	0.049768488	0.696529647
SV2B	-0.565059463	-0.652515431	-0.288490735	-0.734479671	-0.700135503	-0.010439886	0.237353813	0.233163193	1.112836989
SYNCRIP	0.46827319	0.797843458	-0.095264807	-0.237086678	0.298743668	-0.142672742	-0.341243727	-0.015643594	-0.658890473
SYNGR1	-1.244721855	-1.099582078	-0.049603276	-0.902619515	-0.708392754	0.167464703	0.372520792	0.247596858	1.16658073
SYNGR3	-1.013611767	-0.746588038	0.247835414	-0.430066988	-0.06531291	0.524565769	0.721401602	0.588904665	1.205668431
SYNJ1	-0.412119053	-0.401783073	-0.093815728	-0.127079502	-0.247404509	0.191178947	0.078903647	0.164071882	0.523710367
SYNPR	-0.633262036	-0.192769618	0.231264241	0.100165766	0.413974577	0.694630615	0.394787677	0.635217723	0.783159977
SYP	-1.366247837	-1.875503917	0.199543975	-0.465410238	-0.310523242	0.164075681	0.375485473	0.458135476	1.093963289
SYT1	-1.298328345	-1.129674305	0.163654881	-0.462907321	-0.253193837	0.356072157	0.484538395	0.47723206	0.915662112
TAGLN3	0.343224165	0.230512091	-0.843811515	-0.970735679	-0.852674427	-0.277617806	-0.427573783	-0.942882895	0.62887163
TARDBP	0.599278238	0.683849326	-0.504134984	-0.436162869	0.006453305	-0.459255747	-0.653646054	-0.241341468	-0.923453486
TBC1D23	0.573863757	0.401266263	-0.316312636	0.12249065	0.021515282	0.00392398	0.234035997	0.116161338	0.489218174
TCEB3	0.891702665	1.065354611	0.27972368	-0.032759696	0.468690083	0.35616672	-0.00825021	0.373982683	-0.261613042
TCP1	0.765218294	0.586866696	-0.147179169	-0.129939192	0.040324807	0.036575496	-0.281372599	-0.19597346	-0.330009473
TEX10	1.244175942	1.432087859	-0.474592448	-0.257169907	-0.223436035	-0.468660222	-0.542780837	-0.3423678	-0.11813501
TFG	0.41561419	0.406093599	0.125325893	0.166027545	0.446934621	-0.001038577	-0.009692289	0.1561604	0.128405431
TFRC	0.182998328	0.350528709	0.032209141	-0.188674921	0.03474249	0.17424276	0.168165363	0.325389498	-0.065460801
THY1	-0.42927254	-0.693547737	-0.086555142	-0.21204992	0.298480766	0.622222398	0.531023982	0.908014924	0.688652295
TIMM44	0.465881622	0.206345211	0.352790736	-0.169648902	0.1946128	0.038278163	0.309197043	-0.03430387	-0.10596434
TIPRL	0.357986606	0.529377519	-0.005448115	0.132179187	0.016689137	0.149391913	0.134312169	0.078331391	-0.233080072
TLN2	0.086498386	-0.051289711	0.208888199	0.32031397	0.489314837	0.426644318	0.257449791	0.547051779	-0.040504677
TMEM132A	0.443911133	0.540703968	0.141476833	0.147448648	0.353033188	0.143682561	-0.055536661	0.135851881	-0.32789672
TMEM65	-0.234654332	-0.339692202	0.199675299	0.249990979	0.553834241	0.660395177	0.263087803	0.525510433	-0.014150227
TMOD2	0.052734477	0.324863073	0.0146573	0.328423059	0.850935784	0.19211144	-0.270697323	-0.188160236	-0.245558228
TMX4	0.921325531	0.585025962	-0.666230275	-0.272103767	-0.33849364	-0.623418491	-0.80438139	-0.119362732	0.261629401
TNC	0.013461884	0.191338647	0.386336677	1.094856988	0.754433221	0.513532616	0.04639023	0.218479731	-1.103925916
TNPO1	0.892351248	0.729725124	-0.170030278	0.204049654	0.031778248	-0.436570256	-0.474331805	-0.019495812	-0.179942264
TNPO2	0.737255705	0.492772804	-0.127355231	0.062375701	0.124251354	-0.110790476	-0.573889381	-0.181367237	-0.249108219
TNPO3	0.679399513	0.673297062	0.005094257	0.141046613	0.183955627	0.180769289	0.02455311	0.161396544	-0.273338925
TNR	-0.668118712	-0.357035167	-0.081113548	0.228620054	0.0675461	0.448790897	0.187932894	0.274667163	0.554575378
TOLLIP	0.187766097	-0.145229576	0.142315231	0.143820526	0.103137204	0.228556387	0.639317593	0.753097356	0.656058211
TOMM70A	-0.073432607	-0.08670752	0.111379193	-0.127467534	0.114972918	0.179462521	0.210514348	0.185924675	0.313706932
TPD52	-0.360587135	-0.295033034	-0.214430735	-0.572431453	-0.176715751	0.077838995	0.091943902	-0.237306253	0.931426968
TPM1	0.34193724	0.213983907	0.16095075	0.20719238	0.459605141	0.267040356	-0.016932505	0.067096487	-0.095941375
TPP2	-0.028024255	0.313923401	0.025101679	-0.063549403	0.068226987	-0.058308598	0.151037703	0.109496753	0.192742856
TPPP	-1.516026614	-1.428399471	-0.838785039	-0.48313519	-1.183697999	-0.778005526	-0.239824542	-0.777433615	1.321608727
TPRKB	0.62838036	0.843340688	-0.7757039	-0.244599742	-0.039828872	-0.447435963	-0.456722469	-0.196715998	-0.36152901
TPT1	0.403784931	0.181741737	-0.317841674	-0.109806859	-0.224700624	-0.214786929	-0.126022732	0.136251495	0.362329643
TRAP1	0.548829549	0.347673617	0.043204107	-0.01319506	0.018047492	-0.11115597	0.114614471	0.1658238	0.057703862
TRIM2	0.132999529	0.277704469	-0.16016702	0.369429278	0.184577842	0.099269021	-0.186672329	-0.092363446	-0.120006815
TRIM28	1.254340337	1.117517959	-0.499059799	-0.422784131	-0.188032743	-0.451460281	-0.726758166	-0.405724421	-0.766229883
TRIO	0.820395283	0.606405872	0.073321951	-0.005722746	0.478130107	0.049212079	-0.526279802	-0.035197845	-0.438498907
TRMT5	-0.040850762	-0.323778059	-0.250782772	-0.487017578	0.016560703	0.208929965	0.239296626	0.020254534	0.788949876
TSN	1.056396696	1.086917123	-0.412965389	-0.177176524	-0.319136053	-0.439636995	-0.348519237	-0.310833527	-0.488237386
TSPAN7	-1.371167148	-0.927447438	0.041290323	-0.009890118	0.290742958	0.319549339	0.151595528	0.418787011	0.576004701
TTL	0.454097398	0.372042292	0.18384599	0.395437073	0.23606407	0.158545192	0.287113135	0.150489433	0.521437562
TTYH1	-0.464719204	-0.741149922	0.098612671	-0.116095034	0.093617959	0.373144902	0.472229779	0.617199782	0.91574281
TUBA4A	-0.565889091	-1.138389197	-0.226626674	0.005580541	-0.55307296	-0.201706731	0.319434728	0.004777482	0.99020396
TUBAL3	0.279529596	0.720622048	-0.33018832	0.070619624	0.047728582	-0.226002492	-0.278405122	-0.179876099	-0.528796393
TUBB	0.947548916	1.070323782	-0.461374018	0.061631617	0.074941968	-0.282765333	-0.872699141	-0.532838324	-1.499428666
TUFM	0.32218473	0.247644267	0.022912088	-0.356580797	0.166732242	0.551548775	0.380603873	0.086649243	0.147078523
TXNL1	0.739467049	0.593115496	-0.267886055	-0.050631107	0.334877383	-0.186264105	0.08176234	0.150269905	0.068330856
TXNRD1	0.66725784	0.400353324	-0.115869332	0.184801805	0.16739334	0.248704044	0.167226021	0.338557598	-0.544080923
TXNRD2	-0.899024661	-0.793190636	0.097006411	-0.211404404	-0.148853383	0.495122196	0.520152134	0.66693234	0.294153629
UBA1	0.478754748	0.460824937	-0.113609844	0.139754551	-0.010228941	0.023731875	-0.187467339	-0.019591102	-0.035971815
UBA3	0.902681541	0.330979001	-0.162520547	-0.240799971	0.370753483	0.078066867	0.005658278	0.237842968	0.092824687
UBE2D3	0.307937323	0.388614719	-0.05496635	-0.014012714	0.071889249	-0.131482985	0.128292801	0.00585494	-0.144794578
UBE2I	1.179245292	0.5500172	-0.213730428	-0.324230641	-0.08358287	-0.258379852	-0.220345879	-0.039256243	-0.809896768
UBE2K	0.684854732	0.61275405	-0.087358284	0.04330988	0.119247593	-0.062166706	-0.162045402	-0.048352758	-0.427942791
UBE2N	0.652911513	0.537297358	0.098840084	-0.331953059	-0.077579303	-0.192973509	-0.334637301	0.06986041	0.236845503
UBE2O	0.330353973	0.162564405	-0.186055212	-0.024343958	-0.034920662	0.077083756	-0.036606887	-0.004185067	0.245009379
UBLCP1	0.379793155	0.681235554	-0.368851749	0.0778438	-0.173420436	-0.568458062	-0.530238421	-0.096606256	-0.582413598
UGGT1	0.903048274	0.517505331	0.061988275	-0.265269678	0.314013485	-0.02654893	-0.112320696	0.197083397	-0.632721943
UGP2	-0.138209764	0.162499807	0.022193708	0.185846671	0.087295287	-0.093530331	0.159923347	0.166991386	0.027662669
UQCR	-0.442211789	-0.440564808	0.398948092	-0.191798351	0.107329821	0.102953015	0.343539619	0.155399844	-0.010515653
UQCRC1	-0.319854351	-0.27860174	-0.170135313	-0.156930429	0.117206084	0.248205322	0.451011338	0.284308833	0.513764308
UQCRC2	-0.261424938	-0.205770448	-0.054814534	-0.226287551	0.002219945	0.204094287	0.393788731	0.170503646	0.329410704
UQCRFS1	0.467259761	0.356271683	-0.045266789	-0.216712626	0.923865807	0.356796064	0.040934971	0.133339582	0.160576986
UQCRQ	-0.04169119	-0.020560525	0.092134628	-0.116160121	0.084696512	0.379819406	0.416280827	0.128202594	0.644548649
USO1	0.528162378	0.490292355	-0.049632691	0.088065099	0.037647234	0.064453466	0.219548442	0.235346952	0.790293405
USP10	0.657015205	0.886684181	-0.133156799	-0.240573666	-0.03706772	-0.125948874	-0.333659361	0.116377673	-0.337294903
USP14	0.157102311	0.130887293	0.286953425	0.280566852	0.31228375	0.277236745	0.101645481	0.214573688	0.045227503
USP24	0.967514158	0.41476465	-0.342219931	0.043217322	0.287102391	-0.178959764	-0.611577229	0.012504601	-0.192042231
USP5	0.553606236	0.516883591	0.052606038	0.27422648	0.115788282	0.214865394	-0.085905525	-0.033458444	-0.135360318
USP7	0.722960521	0.89094771	0.000688989	-0.123894002	0.249208882	0.128991176	-0.144531304	0.399165636	0.432119487
USP9X	0.466400169	0.467592611	0.110743084	0.151807581	0.218112024	0.060432103	0.007187335	0.191793081	0.268161529
VAC14	0.265744539	0.392742871	-0.163734106	-0.120397432	0.121432738	-0.109971717	0.108673753	0.168283483	-0.036032915
VAMP2	-1.120912682	-0.578484983	-0.187561114	-0.152896206	0.054476615	0.320530767	0.26008669	0.416294778	1.189408853
VARS	0.680616998	0.483866885	0.022741253	-0.200780366	0.144945768	-0.083319616	-0.144602149	-0.030074488	-0.193576451
VAT1	0.878398857	0.396735933	0.142214302	0.349069386	0.050200488	-0.13453507	-0.070173265	0.352196428	-0.289489286
VCAN	0.702469051	0.90444324	-0.427714637	-0.061745603	-0.05007234	-0.389620147	-0.774027311	-0.356533484	0.115880785
VDAC1	-0.39758	-0.323366881	-0.100934544	-0.297563272	0.141756723	0.624414034	0.491160885	0.334757638	0.1299623
VDAC2	-0.284488146	-0.110344188	-0.134488465	-0.462588799	0.047878317	0.388323007	0.359215155	0.223447309	0.044216666
VDAC3	0.137625134	0.381770642	-0.157917127	-0.252177478	0.112990726	0.567084516	0.186677837	0.362182937	-0.040820845
VIPAS39	0.486232375	0.319956466	0.449171445	0.201631712	0.539757274	0.246953898	0.258022969	0.218561987	-0.020317709
VKORC1L1	0.555279457	0.761945338	0.222929026	-0.045037857	0.225996158	-0.209037694	-0.321884329	-0.34702374	-0.201784824
VPS26B	0.660067189	0.391640549	-0.257086329	-0.334546336	-0.175492755	0.814609704	0.047569141	0.010612885	0.347784503
VPS33A	0.512511971	0.161768246	0.128445856	-0.144238146	0.031939298	0.009292798	0.012587738	0.306143807	-0.097437134
VPS45	1.05991176	0.396530916	-0.032850419	0.064223387	0.379074179	0.181239263	0.210387315	0.42556565	-0.021642751
VTA1	0.827304102	0.708938746	-0.257759142	0.076961667	0.079091341	0.048473227	-0.44820829	-0.171817144	-0.516963721
WARS	0.503211905	0.083847196	-0.251844321	0.16677465	-0.084601576	0.050595344	-0.169157977	-0.103725743	0.319225152
WASF1	0.275730019	0.141044793	0.138800331	0.063014796	0.274340764	0.573647609	0.208947471	0.321768666	0.177914885
WDFY3	0.169389375	0.020627543	-0.02086616	0.096027909	0.044865704	0.14714033	0.080251304	0.407819821	0.369669757
WDR1	-0.110926367	0.068410973	-0.015294755	0.412741216	0.219112114	0.467417577	0.197290457	0.357684216	0.485514627
WDR37	0.075875728	0.457957394	-0.010179592	-0.093580196	0.021039711	0.459358454	0.26190542	0.238334185	0.387153552
WDR47	0.489954041	0.686381895	-0.019913639	0.176475136	0.343914161	0.332900355	-0.199012479	0.099647082	-0.357657042
WDR7	0.129856126	-0.160797571	0.099881355	-0.06333881	0.217069328	0.288712682	0.391284389	0.368422219	0.552503374
XPNPEP1	0.364316927	0.260764558	0.214116097	0.709932247	0.424592843	0.255458723	0.329612394	0.165055671	-0.592603026
XPO1	0.96293402	0.708427745	-0.24360085	-0.027498311	-0.037103672	-0.456671524	-0.250842413	-0.217226068	-0.05996844
XPO4	0.130224072	0.342371928	-0.014659586	0.686035766	-0.064707052	0.349164053	0.384840735	0.416997812	0.79017565
XPOT	0.624407788	0.252467308	0.106405202	0.336843937	0.399444509	0.044912863	0.172498735	0.371072783	-0.476348163
XRCC5	1.450277437	1.477940826	0.007977074	-0.66179218	-0.699487843	-0.789717764	-1.047669049	0.273539874	-0.41859706
YARS	0.129366788	-0.113629824	-0.123783999	0.220734351	-0.194369246	-0.220835768	-0.012540889	-0.028719828	-0.155717332
YKT6	0.505012526	0.228888952	-0.222588307	0.118757894	-0.003336173	0.070499907	-0.225953744	-0.109847363	-0.054961568
YWHAG	-0.002939759	0.017878997	0.020974059	-0.041009435	0.131754949	0.131921083	-0.126111272	-0.039937219	-0.054212741
