# Supplementary material for: Quantitative proteomics reveals the novel co-expression signatures in early brain development for prognosis of glioblastoma multiforme
Source: Oncotarget. 2016 Feb 15;7(12):14161–71. doi: 10.18632/oncotarget.7416 (PMC4924705; doi:10.18632/oncotarget.7416)
Supplement: Supplementary file 3 [file oncotarget-07-14161-s003.txt]

#The mRNA expression data of rhesus brain development at nine time points from T70d to B5y. Each row represented one gene, and each column represented each time point.
Ensemble_ID	T70d	T100d	T137d	T157	T163d	B4d	B5d	B7d	B5y
76P	10.70190517	8.652740978	12.54715552	11.62165246	8.816438687	8.617219559	5.452959682	6.256054266	8.210633247
A1BG	0.519419636	0.26174043	0.226005452	0.204296504	0.884958198	0.15636822	0.111191483	1.482971165	1.272010694
A2M	21.35464179	156.4406571	36.58607357	27.31202731	39.56654789	20.83689637	22.03646365	53.56798799	30.33030712
A4GALT	34.71695607	43.25096686	28.10637736	30.04977059	26.4067607	56.60073343	57.73305713	35.62795147	33.9417956
AAAS	14.31194669	12.32764911	6.291935641	6.99907978	7.657608299	26.5767053	22.48509345	11.55739954	5.919558109
AACS	46.76617363	36.51057077	62.73994992	62.08271588	44.64302604	31.51091973	25.30746554	40.60185025	47.91708428
AAMDC	21.90925118	16.34096093	13.58520673	9.161897023	12.45439548	6.730118858	3.815176019	9.502834202	6.767137337
AAMP	86.06912096	80.86157561	72.69306582	72.60762381	74.48682015	56.62133348	58.63421736	68.21510771	80.754702
AARS	176.2881574	77.6031018	116.7009638	115.9999628	104.6100221	57.51017448	66.09400397	82.85261258	101.0286041
AARS2	19.70492591	13.85850992	11.75918109	9.997032725	9.283183756	19.30384632	14.43012748	14.6995494	13.61498365
AASDHPPT	32.0028669	28.21824134	30.88978912	29.72132977	25.00091169	44.06433107	48.39511819	25.6460478	30.8593694
AATF	20.70547902	17.71486127	16.12534799	14.47025869	14.58798457	19.95376929	21.44986796	18.81498548	14.97801219
AATK	96.1992754	48.97756496	83.66211795	79.0904464	90.31473695	13.40038387	28.10757244	62.2529379	51.52835528
ABCA15	0.252472812	0.138128284	0.119269864	0.112542057	0.326320001	0.141876844	0.226995407	1.618365108	0.200524083
ABCA2	96.63553472	46.44404573	75.20593916	68.70197982	69.64188091	34.224734	36.11316324	55.86128358	44.61959727
ABCA3	35.2017163	42.35820162	46.01489206	37.86518688	36.84316782	36.6889456	34.69747426	32.75556267	37.13177359
ABCA4	0.065442611	0.263817167	0.235934322	0.098668783	0.084584287	0.518795957	0.140092143	0.186842195	0.134274327
ABCA5	5.014084116	2.146042497	2.724137394	2.797719562	2.43252778	0.543332717	1.02270995	2.769062158	2.934390927
ABCA7	6.798431146	6.307565433	9.129042035	7.309430522	8.000096694	2.936821222	2.079434023	8.956173397	7.913328798
ABCA8	4.253225772	2.380028988	0.791628155	1.404322352	3.200963227	0.363931043	0.22568617	1.662295366	0.675457171
ABCA9	0.849283523	0.367779791	0.18476651	0.237479809	0.611216659	1.691828236	0.556813899	0.727180693	0.510292907
ABCB1	1.701521986	0.920512551	1.314044265	1.845472544	1.399497079	0.750240496	0.629146293	1.937476475	1.289989277
ABCB10	2.896398261	3.456292003	2.845240915	3.114751451	3.208038927	5.754114691	3.421566636	3.585631881	2.543887305
ABCB4	0.152306413	0.25281902	0.132540541	0.156222012	0.18422294	0.52863446	0.322204582	0.335002426	0.132827489
ABCB6	14.05191295	24.53705262	13.64809993	12.6323796	18.4090924	15.25378823	14.29019935	20.81450097	16.21465108
ABCB7	5.129869578	7.935989964	4.614185206	4.984817505	3.652002097	9.457679953	9.205034654	4.631896019	5.392520956
ABCB8	6.434102019	9.424285462	7.56749137	7.195916574	8.74064273	6.815650489	5.337376339	10.21661465	9.668162421
ABCB9	32.33827713	15.21114453	22.70891793	23.78874853	21.94984608	14.78282974	10.29157616	26.99760711	24.36010929
ABCC10	18.93951291	19.42997508	20.17702529	28.05987934	30.3637013	26.26953712	20.42632231	38.76572313	25.74730054
ABCC2	0.535057614	0.118189832	0.012756697	0.047086356	0.024114159	0.303764218	0.170239599	0.359121966	0.203750017
ABCC3	1.116201792	0.073656073	0.445199541	1.475598331	1.027367242	0.08867352	0.064713962	1.764742477	0.714151139
ABCC4	1.121399454	2.733703398	1.353952398	1.228517016	2.216532431	2.280651986	2.045507761	3.338460544	2.225097224
ABCC5	21.3292516	6.399533209	7.914526492	9.357579301	7.223691112	17.46503095	8.769324985	15.34189998	10.81260353
ABCC8	30.31537827	6.550469977	7.781005193	8.751641406	8.637527162	11.79976553	10.75130466	13.64878258	8.842750747
ABCC9	0.191060255	1.399720274	0.345319667	0.418126844	0.948923252	0.779436729	0.440461747	0.938021699	1.021379119
ABCD1	5.744967288	10.74995099	7.637523791	7.376183441	8.711642543	11.63320471	9.078417743	12.51061417	9.233524534
ABCD4	7.063153602	5.401680376	4.012488229	5.808315527	6.099291417	9.974404203	5.446029369	11.98499811	3.619377831
ABCE1	10.8016405	13.22019752	13.28201756	11.65528578	11.38254595	21.26890126	19.22982579	12.38536058	10.83569758
ABCF1	57.45251691	52.47000231	53.34795612	59.13451007	49.97350994	59.37788599	56.0019794	57.14112791	58.92790081
ABCF3	56.90370267	35.16151764	37.06563945	42.1401539	34.74321936	32.02644809	26.4671939	43.22318877	42.61289674
ABCG2	2.69796335	0.852586019	0.984894668	1.531779505	1.485646763	1.846965545	1.027842318	2.048894177	1.249984883
ABHD1	0.241146025	0.82630707	0.587582277	0.199178278	1.229719977	0.271023535	0.325217434	2.425243758	0.201104287
ABHD10	13.57791077	5.746483983	8.42456544	7.792820232	6.44425556	6.094277744	5.209497866	4.469329258	8.058227572
ABHD11	30.69749479	35.95506681	38.92924984	46.82753194	40.84920455	40.24303406	23.4001173	53.73457634	46.15515689
ABHD12	197.2514578	112.4646861	139.6211084	147.3930066	142.7689393	47.33690618	53.47611029	127.385801	125.6532349
ABHD12B	5.900557339	1.213006919	2.682358525	3.610115792	2.849137547	0.886691097	0.219947071	1.362636957	2.284940915
ABHD13	1.793721352	2.42237971	2.80968758	3.374645788	2.13922966	2.771944775	1.881499984	1.827101837	2.858789218
ABHD14A	19.72335112	18.73808536	16.58065735	18.44677253	19.25333814	12.79546199	13.86766283	13.76831092	13.73604712
ABHD14B	4.841119449	4.613190538	2.196585044	2.541261552	3.346577274	4.723759803	1.76418406	4.906194144	3.525841257
ABHD15	4.119029096	6.648218218	3.961786815	5.523442977	5.731392726	10.70323933	3.704918706	12.59197305	8.446589309
ABHD16A	53.80663371	32.78968603	41.34299042	46.93506244	41.92720833	40.0183826	26.54333338	36.66018666	44.51303245
ABHD2	7.765495309	15.65242391	12.07146932	9.370291608	11.63689258	12.05176799	11.23033083	9.313778729	8.661387508
ABHD3	7.699887976	4.345651325	5.807203548	7.176413409	5.376129075	2.21154933	0.52562614	3.618232133	4.47115486
ABHD4	10.59315352	47.69050171	15.17135725	11.58077265	20.64860944	12.36281492	7.538733954	23.12112854	8.984959943
ABHD5	3.833136197	9.225708569	6.868873984	5.461878331	8.047793412	5.934202807	6.216239893	6.405566939	6.402652571
ABHD6	25.85907812	23.17392292	27.42451388	22.23923563	23.94452224	17.84991032	10.77736806	22.43332825	26.5745898
ABHD8	204.0217534	101.1445827	131.6853078	154.654896	136.8492441	63.12815519	87.77594899	133.2724116	174.8173358
ABI1	16.61417544	25.51529913	17.19686653	15.28678029	17.05497657	16.31750386	17.63735718	17.29493091	16.05952274
ABI2	49.0384248	59.79557938	61.2527291	58.26277163	44.24523999	67.41283721	68.98816177	43.51530046	47.41046349
ABI3	1.296174177	6.743818504	2.763503368	3.895776427	4.584228448	0.830812751	0.886170817	6.413460714	2.086829124
ABL1	11.68184522	23.33255093	15.71604254	14.12820914	16.59910312	45.75102332	38.62629038	16.56685234	12.87643182
ABL2	1.434598019	2.581119067	2.002499463	1.873264813	1.932271802	4.970936468	3.700688488	1.725597266	1.275788569
ABLIM2	35.20018438	14.77243376	22.3571771	22.10508159	24.15604447	4.020774689	7.956109676	17.2268244	15.99867464
ABLIM3	28.60330546	52.92464317	34.54334324	32.1620976	32.06993419	24.76664703	25.05847919	31.49006941	19.98192444
ABO	1.613053175	1.426604218	3.179846324	1.81268863	6.065059334	1.294933739	2.515787655	5.135924843	4.026477219
ABR	66.51190775	70.97580232	94.23962312	82.0456688	64.45027016	44.1982682	62.16581939	47.6477839	63.3379661
ABRACL	7.263271677	5.822776232	7.39805218	6.741537883	4.921778384	14.49427645	7.791864065	5.480718935	7.074407301
ABT1	29.9495412	9.609300107	11.66313021	16.86808466	10.91283751	14.11565628	12.25914834	9.193328864	14.38224445
ABTB1	50.48110851	17.98050767	27.47846832	27.06063955	26.03286059	11.79807188	6.697586519	24.3753996	33.04616077
ABTB2	7.665804783	12.98716112	8.115428031	8.681400914	10.89997436	10.04858774	6.886888024	10.85068034	6.028244111
ACAA1	34.20869937	32.60372349	32.48609393	34.1544475	29.86949445	12.22998448	9.342375132	28.54917923	26.08982423
ACAA2	13.89837519	21.24688029	12.29873695	13.90930378	17.53278337	18.85163752	9.838261303	14.26476031	14.06355577
ACACA	14.15886091	15.82972465	17.53522946	16.55932415	15.95492466	24.24616317	24.5869569	14.38177236	15.88719805
ACACB	7.290396571	4.095860304	6.258956494	6.764297731	7.264503461	1.652755805	0.894795627	5.596383864	3.295106499
ACAD8	4.707145803	4.073088304	4.716912892	4.319932955	4.210543465	5.098865948	3.431786406	4.41403363	4.581993894
ACAD9	31.37068739	21.95200611	29.46785984	24.67907622	24.24794714	13.88429364	15.93166471	26.38822851	26.65586102
ACADM	11.89904015	5.647062264	6.944302686	8.464612987	4.93230065	6.036562369	4.504791582	4.342947635	7.175529395
ACADS	15.89449341	14.79084928	14.98841577	14.77336337	16.06436777	8.182383175	4.688829522	12.94860921	15.34386232
ACADSB	17.37062874	11.72575709	13.20016707	15.51759528	11.7607456	9.853063842	6.660144293	7.535877415	10.80614232
ACAP2	4.663675515	6.131272026	5.89253923	4.979660248	4.413697976	4.714406076	3.225428545	4.625574271	2.81169676
ACAP3	68.73630685	53.40028778	70.69488719	81.27027238	80.13251006	76.89935674	67.10031406	90.88565057	60.49824013
ACAT1	35.32671026	42.83290724	45.50736619	41.45173236	43.5938855	50.47491636	52.3706128	41.0767287	41.89629429
ACAT2	1.563808912	2.164109106	2.90452733	2.420508882	2.495667162	3.672516997	2.185949374	1.173692078	1.103005728
ACBD3	14.86503149	16.32473834	14.86375724	14.93603538	14.48242352	14.14686943	16.56251447	20.01988919	18.26184585
ACBD6	19.01675144	24.93012785	23.25377701	24.60184179	22.61043513	29.86447435	34.81274432	22.45584851	26.87675258
ACBD7	21.53503789	24.13951312	23.99903831	28.43531431	25.3939535	1.775106114	1.975704623	24.36681135	17.71485198
ACCS	2.064744787	4.04744258	1.658573877	0.4581071	2.314094565	2.518192858	1.46199081	3.101069763	1.366586271
ACD	11.75082745	7.548659126	10.46125513	11.7152066	11.79271839	12.33974278	11.43911959	10.7911947	7.598433967
ACER1	2.235044492	0.866353768	1.122107933	1.18337786	0.67169306	0.483069621	0.450849996	0.942133477	0.836374599
ACER3	5.921403363	6.792914829	10.01912532	9.072448325	8.204835384	4.825755406	3.942772996	6.823803424	7.365152288
ACHE	53.10327333	29.01756859	22.71584352	23.07586828	29.04921592	11.26671525	31.37491829	33.8194829	34.44581101
ACIN1	55.02070993	57.07914139	42.45566406	47.53562588	46.02430347	126.1788413	96.516024	79.65951316	58.12762245
ACLY	38.21764627	45.35347318	47.83230307	38.8412246	41.30951203	62.23327283	60.604015	29.34754688	29.07330026
ACN9	5.152678121	6.195117026	4.247980031	5.890278953	6.98908694	8.889822889	6.569784101	6.294084991	5.025833758
ACO1	13.91563029	12.49920436	10.17148645	10.35125996	10.14600196	15.04336325	10.16228988	13.10712518	11.64201491
ACO2	482.5455762	303.0303428	340.5611978	384.5708998	318.1838145	153.3010349	167.5995714	242.3949761	332.7898119
ACOT13	46.66124924	31.59188137	24.53000234	31.75480128	21.61018684	23.90167087	26.03212208	27.58290187	39.02412094
ACOT2	14.22320875	23.44395808	24.25158143	22.76350458	30.60961924	15.08111071	9.963490671	27.93111151	24.98375127
ACOT4	0.836484498	0.379361151	0.345765817	0.479796715	0.619205546	0.514129904	0.313364003	0.620163821	0.406926442
ACOT6	1.29330168	1.440615156	0.236939125	1.7491362	0.363910032	0.836741298	0.458997115	0.789895128	0.315366063
ACOT8	30.09218948	30.45202163	26.26757273	31.16103537	34.28003146	19.05444317	16.73610276	30.67370533	28.62816698
ACOX1	6.231012509	10.02535894	6.564380752	6.518292269	5.454571753	10.95629623	8.136145868	6.148311694	5.040420611
ACOX3	3.817920866	5.386881252	3.126116336	2.038607264	3.782548863	5.473403905	6.25418212	5.549279606	5.885509131
ACP2	53.46144188	61.47572458	59.48588712	59.98496708	65.06071767	41.74997956	36.59148033	57.34544134	65.87481702
ACP5	0.069878102	0.211273388	0.06080953	0.128259768	0.17242363	0.343594382	0.052355499	0.765844697	0.291375025
ACP6	14.47640694	18.45210861	13.20859976	13.86017356	16.54156293	7.903106845	5.160170785	14.75143406	11.74387495
ACPL2	9.621911726	11.26393061	9.177621783	11.78994306	8.847086683	9.828268994	8.586414518	7.801337437	11.32967849
ACRBP	0.144254952	0.454321402	0.031383494	0.165485558	0.118649295	0.417985868	0.20265308	0.278999018	0.033417153
ACRC	0.481506978	0.167335094	0.303427145	0.411422186	0.314099218	0.186608527	0.186602326	0.578028213	0.353859724
ACSBG2	0.483163434	0.202892158	0.210229962	0.985373552	0.066233429	0.056565252	0.020111421	0.086525128	0.485014672
ACSF2	9.901873103	11.85916053	6.63099322	5.772918534	6.920175341	5.463988703	2.973500473	9.492298909	6.80326277
ACSL1	4.781243927	5.361339688	8.193692143	6.289873728	6.777961379	3.954570211	4.927192524	5.154897688	4.022107073
ACSL3	22.14432167	15.28746222	22.63542301	21.65150844	19.49560294	10.64917468	11.58208821	15.22064122	18.38838827
ACSL4	7.344905599	17.15833942	20.85746793	18.55799404	16.65527534	10.75479503	24.68201252	15.32907959	19.99924849
ACSM3	0.324968062	0.458512479	0.254515209	0.119294392	0.160371194	0.114134673	0.158261487	0.209503542	0.090335956
ACSM5	4.871175171	2.872827266	1.789803625	1.341140748	1.661967157	0.152075112	0.297381446	3.047347379	0.685413337
ACSS1	19.80115936	22.54163868	14.23003212	15.54176099	17.55406284	7.611360736	4.245849549	13.02612474	15.08247735
ACSS2	25.86345169	14.91502698	27.96196235	24.68750651	24.73244553	5.388152308	6.038502733	20.58599867	15.46015786
ACTA2	12.92106211	4.402412383	4.36978591	6.856381044	9.133302357	9.17659137	8.105719658	30.81996097	14.79108279
ACTB	486.6992629	721.2094169	337.1668213	311.8451602	587.3359835	763.8079273	713.2512354	626.0401802	552.1899256
ACTC1	4.707614455	7.336496805	7.73372171	8.99900012	11.78598944	5.000525375	7.174708934	11.90292686	9.341363189
ACTG2	1.140781712	3.716476054	0.554084352	1.826058616	3.251283159	7.808273785	4.790406224	13.99065631	4.228255792
ACTL6A	1.895288288	5.656142433	1.681349124	1.671831888	2.784776263	14.20504656	4.935626488	3.74865805	1.756200068
ACTL6B	87.05877511	83.16051226	82.37080393	76.9654537	100.6643543	129.6701334	140.2427611	104.0747004	92.37893146
ACTL7B	0.186723452	0.289512924	0.099994486	0.316363312	0.236276181	0.615449277	0.129139163	0.259277145	0.146401967
ACTN2	20.68825337	22.46295137	26.78269117	22.28540205	17.87751452	26.36863601	90.04589941	27.26922355	29.89249578
ACTN3	1.064460926	0.144644994	0.218569501	0.241480326	0.354141359	0.714110729	0.457015678	0.925276757	0.731446159
ACTN4	147.4759609	120.6972486	128.6310019	148.0009089	129.6503662	120.7121361	124.5250002	170.4332741	159.0058454
ACTR1A	159.598816	166.8766062	195.0870179	185.2396578	192.9575342	170.0893241	187.9611496	168.021122	194.7141688
ACTR1B	154.955784	64.93434795	92.0825564	101.0798698	95.43378147	63.2630689	47.83155361	86.80016508	87.20936596
ACTR2	63.15775161	49.24466094	58.72605055	61.49149825	22.94816151	47.06549535	43.53095573	31.28564448	40.0093254
ACTR3	33.90609038	39.35902607	35.48588844	30.11206305	28.69510255	55.94399925	50.97736355	31.96885157	33.30711663
ACTR3B	49.98179958	57.81004925	94.90015996	88.07513139	74.70347085	60.77406193	58.28451387	63.21634858	102.2681021
ACTR5	5.039518208	4.567932048	3.142053575	4.230150175	3.437308486	8.536868141	7.045110392	6.83462916	4.812055038
ACTR6	6.754401761	4.963972943	5.389329197	5.201657479	4.691622309	8.764036842	7.59779008	4.856485292	7.399721214
ACTR8	8.564902371	7.95108208	8.573599384	8.784406747	8.533201087	11.23579443	8.222000538	7.378705381	7.41671342
ACVR1	7.716981964	16.09803208	12.04292564	12.1335132	10.94822035	20.87004279	25.31569097	13.10750441	11.69918935
ACVR1B	38.38793403	38.74891089	40.667679	41.70420592	45.08350648	50.79800651	47.38799226	47.531529	50.86734124
ACVR1C	1.165257599	0.465515435	0.931814975	0.847814799	0.630312988	0.862763456	1.109019757	0.419605666	0.710101673
ACVR2A	3.914300286	5.31831679	7.191107478	6.985042207	8.394550879	12.23038977	11.10100956	10.1501133	6.770482541
ACVR2B	1.107989356	2.14397275	1.677704176	1.46425743	1.676825395	9.10601508	3.436822755	1.714342215	1.540017153
ACVRL1	1.48131751	1.028890262	0.766477944	0.900185209	0.905552341	3.585613977	1.799777791	2.168085515	1.11292628
ACYP1	28.76295602	24.34979152	23.02777054	26.5024843	22.1433741	22.30537379	23.01579472	28.63066944	29.21075499
ACYP2	158.0556392	43.08238245	59.96119962	60.65420268	53.43429589	8.59349546	7.164300646	36.62484023	56.81053566
ADA	11.44258513	4.757821106	4.753825022	3.940570421	8.061712209	11.82755844	1.650644888	14.86977579	5.707627785
ADAD2	0.090278446	1.683209782	0.785623784	0.138086804	0.061878141	0.158537132	0.191647408	0.388010523	0.376439596
ADAL	5.992568703	6.767580649	5.177886108	6.435721013	3.181044413	9.463680859	8.151829356	4.986731516	9.569712562
ADAM10	8.481360677	13.54667549	9.174774076	9.72257312	8.528892642	15.48549794	14.49853252	8.593268367	8.067003594
ADAM11	37.30267766	17.62659438	45.49064932	38.08530365	31.55654932	11.91704153	11.34116555	25.56557943	27.53826252
ADAM12	0.336905566	1.450760766	0.373141957	0.215497104	0.864900009	3.255794711	2.103527262	2.290467738	1.144664796
ADAM19	2.666144556	8.092459776	13.87552636	11.33568509	11.01587825	8.625106127	9.028140142	10.25930098	10.89522943
ADAM21	0.076995024	0.031038812	0.080403408	0.113058182	0.025331277	0.086534554	0.011537557	0.119130946	0.142689287
ADAM22	8.575580942	6.574309403	10.7156253	8.193025997	5.076030365	4.860227495	5.854045571	4.290562441	6.900333916
ADAM28	0.294767812	2.365154411	0.552491099	0.312138487	0.857884791	0.46985693	0.475681151	1.242528391	0.399198607
ADAM32	0.209553955	0.131995256	0.079781917	0.132217189	0.26930866	0.220797441	0.068690254	0.202645895	0.133495699
ADAM8	5.262107112	0.966668415	1.066549372	1.259270904	1.884627251	4.005099154	3.024310814	4.294210033	1.394889299
ADAM9	8.193643009	7.691360066	6.341546848	6.92903835	6.478326249	5.16340721	3.809716636	5.831628348	5.013969058
ADAMTS1	2.980664042	0.484511158	1.267957676	0.800957266	0.559667697	1.563800663	1.983865452	3.509429207	1.288441018
ADAMTS10	15.36390972	18.38562975	10.78030284	11.53053993	18.16219267	60.2753356	45.29302424	43.53638536	17.26317564
ADAMTS12	0.398744682	0.313316429	0.105863426	0.148858449	0.439141433	4.752081551	2.162180634	0.958553292	0.601191506
ADAMTS14	0.054965778	0.21234958	0.286994898	0.252221287	0.459626851	0.720719153	0.329460664	1.275691221	0.161284799
ADAMTS15	1.041999328	3.452205683	5.15921865	9.310027257	6.816928076	7.201597848	9.018523753	4.833627836	7.746442821
ADAMTS16	1.086100471	0.851349679	1.308668665	0.766736267	0.801692592	1.414981589	1.634455904	0.706182315	0.593515331
ADAMTS17	1.111292086	2.640485069	1.84448153	2.228869134	2.354698498	2.874305863	1.852728393	3.378173551	3.968925707
ADAMTS19	0.470605783	0.452053217	0.665489448	0.816548549	0.441503933	0.377057046	0.61704454	0.417167673	0.333865909
ADAMTS2	3.713547208	1.586003992	1.469674642	1.752469291	1.760018685	4.799156283	2.954887913	2.449761808	2.338473449
ADAMTS3	1.052124154	2.150486073	2.052345308	0.943877411	1.069557409	1.86008126	2.692599577	1.158433909	2.207246035
ADAMTS5	0.037175404	0.137375588	0.188713528	0.113724436	0.198748326	0.822570557	0.324955346	0.087877524	0.35595479
ADAMTS6	0.327481849	0.820390996	0.289053406	0.326303808	0.442508345	1.439362616	0.466189019	0.83243238	0.472513697
ADAMTS8	9.504126528	12.74884381	21.76502456	28.26844872	18.94393858	1.483565108	1.124348821	14.99196171	21.75397972
ADAMTS9	0.97162563	4.933775158	3.601636658	2.795133653	2.981479173	3.228773951	7.916795623	6.583191287	5.051323633
ADAMTSL1	0.648618308	1.262809661	0.718381438	0.54114777	0.727481926	1.491097127	1.170748465	1.59660137	0.96982547
ADAMTSL2	7.040046127	11.09352303	15.96245659	10.249169	7.706671795	5.472907021	4.806669391	11.92890811	15.18216476
ADAMTSL5	4.678586646	0.645528877	0.896680382	0.613389013	0.8704091	0.606420681	0.709423414	1.328580287	7.070573947
ADAP1	104.4161448	72.66685617	134.4019438	115.8662993	109.6586653	27.31436801	49.70503391	69.02001492	104.5643101
ADAP2	0.980692166	6.414650038	1.037492028	1.164731501	2.736169921	1.877518588	1.599214483	6.942265944	2.227261725
ADAR	46.28620933	40.48983932	32.91171233	34.21169433	35.64817427	48.72164705	44.85640779	32.22691624	36.26744662
ADARB1	20.60678214	11.16032111	17.25613627	19.5239482	11.27483255	4.551202805	6.987941583	12.23849859	20.56039455
ADARB2	2.828724636	5.686519533	7.227738812	6.531505853	5.272017631	1.078052498	3.032538402	4.539723124	4.447564114
ADAT1	1.150327758	1.0833008	0.984631133	0.692262987	1.116757023	1.828006627	1.356388825	0.826706527	1.275596548
ADAT2	2.017870865	2.184911224	2.060757516	1.453954985	1.728275509	3.865706293	3.586006742	2.752318278	3.940459703
ADAT3	2.141405952	2.529443591	4.007528331	3.233157369	3.768804108	6.00063045	4.554505064	6.976933834	3.925839954
ADC	21.59541932	17.28637204	27.45970998	26.35860956	32.14567007	4.85232531	12.66273493	32.23325076	26.98635986
ADCK1	15.21808942	11.00679289	18.3010827	17.07781451	20.72860012	7.056982861	7.749619326	12.85294173	17.72071755
ADCK2	26.92869705	24.35685455	26.96856358	24.30229626	30.60169339	17.65667742	23.65246046	19.8860071	30.41713677
ADCK3	28.92807224	15.71784137	21.27544811	22.03257298	24.64581768	6.536251578	7.159231149	18.86469825	20.33570099
ADCK4	16.26631492	26.8577731	15.87111758	21.07172508	24.63932874	16.65321545	16.6429824	27.94409721	19.61057413
ADCK5	15.13680811	17.31478043	22.13987768	18.93014716	24.78600609	25.70569111	16.32392983	27.84646117	21.21548861
ADCY1	21.48795371	69.18949982	63.49699729	47.93081584	41.45385174	44.84352208	136.6700157	33.53233699	50.28547236
ADCY2	36.59756063	30.50283576	34.29846567	31.90648156	24.69493424	5.278613237	9.086193644	21.56153685	34.79221079
ADCY3	15.02147884	16.51883069	13.81456921	14.35945194	15.40718283	15.38140697	13.67066842	14.13610552	12.66877851
ADCY4	1.150715247	0.579856214	0.627983349	0.572776499	0.633647	1.842659351	0.591823335	1.873496189	0.569278944
ADCY5	30.6854778	47.72047618	40.09448333	37.82107919	32.42121444	41.95637964	52.63823124	29.44206136	32.38556085
ADCY6	6.144752057	6.567054245	5.221069701	5.175997101	5.044496466	13.07116444	9.316478372	9.441661879	5.914251646
ADCY7	2.17005276	3.125838213	1.676557175	0.854906187	1.1666905	1.03356584	0.808980045	2.688829988	1.765581004
ADCY8	9.443226739	16.09542642	10.03352486	13.05282456	11.56619692	6.176014221	9.594008588	13.14169468	14.23667089
ADCY9	9.847416695	3.952327824	4.93088315	6.020497279	4.565588573	4.739738482	4.720676656	5.8558892	4.542335827
ADD1	142.8728213	123.9125291	116.5846795	113.3672913	113.5044504	129.8758039	143.6566133	89.64501284	89.78661812
ADD2	33.45596265	43.34301168	50.44052658	41.01323968	36.56362852	95.59408751	142.4053877	30.94404205	34.32817285
ADD3	41.93787335	93.80699871	30.1334744	28.30443178	45.11035286	20.7700905	13.92573768	39.76635359	19.65691427
ADH5	40.15391911	62.59562697	42.73185123	42.68252136	41.26277133	64.50460634	54.24181245	44.24987682	43.25562739
ADHFE1	5.910642752	7.227432814	3.818500498	4.958619736	7.393231147	1.29960947	0.576562739	5.446630327	2.472941392
ADIPOR1	53.19259503	47.69626281	58.85251002	57.95923004	55.72889713	35.54283654	33.88304477	44.42557999	55.26696117
ADIPOR2	15.33720554	18.28976398	16.89486041	17.57852383	16.8102315	19.07892759	17.24338133	17.49368938	15.8836251
ADK	23.80161434	18.52810023	17.59833908	19.00917413	16.12915451	10.55491095	14.52729893	13.71695136	19.39741089
ADM	0.612372612	4.813852793	0.746061009	0.505798602	1.20881943	4.21549666	8.80923495	14.29140803	8.795209077
ADNP	20.53062167	34.23730232	22.37445931	24.70986365	26.82091646	77.37136882	66.07560834	29.98546534	27.15829046
ADNP2	5.054097143	6.777568331	6.194720527	5.462093446	6.55917049	9.680548296	8.313225983	5.946886526	5.30378298
ADO	25.00785128	21.98412648	24.21296367	23.79928623	21.22570943	21.9654074	23.11408349	19.34676309	21.45901196
ADORA1	66.99337058	22.5147785	39.25696373	29.62830988	28.1272166	6.814596095	20.35225062	34.88551208	23.54729951
ADORA2A	2.293591408	23.91804969	2.354487324	2.936803295	3.388872798	8.875530569	7.398602208	11.61673564	9.213759219
ADORA2B	9.827667343	8.96882835	7.113747872	8.063281087	8.418478055	2.481374023	1.49301646	7.795655963	11.70829423
ADORA3	1.71720207	7.05863078	3.744266984	2.992522726	4.380008063	0.948716277	0.448140605	3.184359205	2.771161301
ADPGK	8.664287367	6.98001873	6.971044154	8.10471752	7.824116967	10.39425446	9.398802948	8.589363848	7.706278429
ADPRH	0.759120074	0.855654135	0.921368367	1.191679839	1.569150799	1.536554304	0.583730911	0.991672555	1.193947704
ADPRHL2	24.74478489	31.31251908	26.62646137	25.93190523	28.17261196	31.09942128	30.5560411	30.05198633	30.65426356
ADPRM	3.728212846	5.384567299	5.850096212	3.69093928	5.38438706	7.444081074	6.620406839	2.838826993	7.589268038
ADRA1A	3.56222218	3.152628348	2.956653644	1.758220632	1.575754105	0.799032701	0.403708369	1.621078394	1.650401913
ADRA1B	34.63126409	3.82639581	8.61327743	12.74924336	8.862928968	2.204470531	2.72954739	3.876703601	7.056503005
ADRA1D	24.03192387	2.522898336	14.15993344	18.95355199	5.730822515	0.38099241	0.656457412	3.066349098	10.28362907
ADRA2A	6.362054921	10.38861762	10.82927588	10.61583306	6.813345876	104.5285907	59.33923389	7.168693033	11.1593267
ADRB2	0.922139508	3.218302923	0.995653491	0.391798017	0.463501603	0.779692112	0.665315158	1.100914416	2.104520793
ADRBK1	147.0574464	87.23820612	121.396044	140.883046	121.448964	68.95602336	93.11349193	110.5920497	132.0071475
ADRBK2	6.393846309	9.243210737	9.744727199	8.657534347	6.968788391	4.110861351	4.293150928	5.158189284	8.498438218
ADRM1	155.0996505	144.344676	157.8742196	170.69806	156.7105793	118.1570949	113.6285879	159.2358864	155.619061
ADSS	12.40504883	13.5874273	13.97701134	14.81340434	11.94191303	15.12065478	13.49824589	9.54888614	15.42481181
AEBP2	16.29599207	14.31673938	11.87949472	9.748462936	11.12272335	13.30476864	11.47448218	11.22091556	8.538270384
AFAP1L1	5.687077823	4.910451846	3.962001011	3.621224771	4.795859693	4.365114998	2.561380814	3.172054053	2.383217943
AFAP1L2	6.503798496	25.48903981	10.68955452	10.51545415	20.33685637	5.982753696	4.084768763	22.24076706	11.61282025
AFF1	2.343919434	2.030203397	2.187183107	1.667323985	1.122653582	2.049802137	1.297724074	1.322971583	1.12520526
AFF2	1.489844445	3.036168572	2.57389251	2.303995075	2.015240983	8.445403126	11.17690694	2.366725551	2.311019928
AFF4	5.573578467	11.83455249	8.957889213	7.815404199	7.508815852	24.27102035	19.86073988	11.71380958	7.190838472
AFG3L2	31.12151841	21.69450473	29.6657757	28.99435135	28.96618295	21.77198442	19.60221618	21.99962838	28.95489437
AFMID	1.627161512	0.037270089	0.386180003	0.101816602	0.486667563	0.233790797	0.110830472	0.286094772	0.034267048
AFTPH	18.9742907	13.89634966	15.01298309	16.66558417	12.69678083	14.67471252	16.73486066	12.79967853	16.55215445
AGA	7.135196745	6.696192667	5.582594447	6.608326558	7.914641006	16.41551778	10.3486361	5.570626946	6.94518234
AGAP1	14.93461178	16.63010487	16.43905559	14.04721011	13.4629094	26.03536941	29.09299895	10.35565266	10.46814395
AGAP2	228.1634688	214.924705	354.9703216	375.762205	302.5726095	79.47544993	157.4239268	192.4476564	284.476072
AGAP3	116.5932459	106.1125808	118.4344663	122.021332	124.3634663	91.9885982	135.6610946	123.3727673	124.3476966
AGBL3	0.100169708	0.214524939	0.152547469	0.126403315	0.185375937	0.228679211	0.253297785	0.080722966	0.069613967
AGBL4	9.472522392	4.633586812	9.168054266	8.099617364	6.974005401	2.677766124	1.107855105	5.570626946	7.107527984
AGBL5	6.470563545	14.34898429	7.06490296	7.128173059	9.617508839	21.42352744	19.99122328	12.43639772	11.44125708
AGER	1.276480152	1.781253222	0.939926616	1.284118002	1.352757519	5.724739395	3.365759016	6.266955314	1.342027592
AGGF1	17.9646729	14.37488877	12.79679371	12.30969917	9.743176023	12.40237648	12.22317616	11.52252105	14.560695
AGK	27.28164077	16.4749298	19.4432878	22.74610031	18.107148	20.31573445	17.35463331	17.3884588	22.02038906
AGL	3.194068616	2.717614569	2.357273837	2.232314806	2.036012197	2.09693072	1.776435355	2.138382282	1.667658913
AGPAT1	135.7384023	177.2209936	201.4638168	188.9800897	212.9752495	115.7442873	133.7203748	174.1610341	212.8138137
AGPAT2	9.504654422	5.887561531	3.268120323	2.659388848	3.96597745	3.87557679	6.357037382	5.290618252	3.608780495
AGPAT3	58.53577385	63.73207114	77.86965627	69.50775663	61.43063471	28.48919401	39.45258936	53.88963785	58.01429395
AGPAT5	10.69063997	19.2170923	17.64308534	13.32930957	14.14765902	17.20103351	15.63593943	12.59121354	13.02949832
AGPHD1	2.096343052	0.985942479	0.24323812	0.384779304	1.034541782	0.58901894	0.732976988	0.900993761	0.647500055
AGR3	1.731299849	0.780584745	0.317182509	0.37631416	2.885451978	0.352036986	0.170678927	3.230963629	0.126651011
AGT	140.439308	435.8893209	141.7176799	201.3998068	272.698674	1.337383913	1.664244671	297.9661672	46.70488151
AGTRAP	10.24803077	14.34120706	7.386957146	5.580690262	17.34033454	8.326078023	4.11664621	10.06939884	6.349711919
AGXT2L1	25.05828728	2.046289933	8.389247521	14.51324335	9.354773259	0.011595421	0.024736076	1.575041558	1.957890021
AGXT2L2	3.548250523	3.203494166	2.926947842	3.544693499	3.769633765	2.609251964	1.35693901	4.169958958	2.089159452
AHCTF1	4.277234076	3.971724414	4.920396509	4.825937144	4.84255639	7.584863594	6.960759396	4.07118559	3.475716713
AHCY	4.971673627	5.169610967	5.333683935	5.166232368	5.430614308	5.524829883	5.222854006	3.968326103	4.484947261
AHCYL1	62.35717786	32.3111137	39.28372667	39.95905051	32.51927139	22.95364656	13.36030107	25.65666754	20.90463563
AHCYL2	14.91754365	12.90118467	12.63996855	12.43728949	12.22752251	10.04700962	8.018158391	9.177040004	10.28011451
AHDC1	43.03370156	54.48369733	37.09934779	43.92948128	50.34822313	73.79159812	95.77631492	58.09318718	53.11946069
AHI1	10.10799547	7.272155387	12.00505351	14.99564859	11.18316195	2.457500778	2.189337024	12.69984514	11.80676234
AHNAK	2.278026117	1.913197905	0.991195341	0.836253688	2.748049503	5.01386011	1.649896296	1.762343797	0.914701744
AHR	0.6175372	0.843651124	0.620989852	0.591926556	1.343173155	1.127829338	0.956213267	0.920099171	0.572218422
AHSA1	158.7682252	101.8725247	120.1433472	117.3623458	99.57395072	108.7245558	122.9376645	106.9301776	128.9275696
AIF1	6.439405133	50.45259885	12.11126222	9.865378804	17.68311766	11.60000294	4.707936972	20.15446364	16.2644535
AIF1L	22.97719835	13.99804088	12.23647942	13.6735759	20.50670389	20.07126941	6.49502802	14.2937661	12.34260085
AIFM1	17.36207703	12.81970264	14.41438029	15.24628387	14.81610449	8.660585798	6.748244522	12.47416844	13.29594142
AIFM2	6.660330596	2.536795658	3.2759846	2.494042127	3.279533416	2.44093442	1.351857213	2.412595811	1.878298888
AIFM3	86.21723202	34.68860798	35.70343423	28.76415049	28.74380291	7.822434206	2.107870112	37.14373827	37.67758948
AIG1	43.02295333	50.90661421	47.84064014	47.83577428	59.53457621	36.82244636	43.38192615	61.38788264	43.31225602
AIM1	0.115493719	0.359771737	0.095936867	0.043360827	0.08635751	0.224942976	0.117998951	0.1759907	0.058373488
AIM2	0.921034818	3.573709294	1.663124258	2.261096983	1.287832559	4.140596753	2.70855036	1.662588488	1.450853896
AIMP2	20.52196771	31.52081014	31.85371744	28.73364453	33.32572064	25.82754511	21.38825439	25.44288447	29.83429728
AIP	132.5185348	115.3081092	109.0233828	111.7711517	105.5490618	102.0941279	125.6436943	113.7309765	136.5666561
AIPL1	0.836957311	1.557233151	0.924430888	1.418046763	1.62831906	2.306412834	1.230045966	3.673278994	1.670385445
AIRE	11.4729679	3.109816231	1.35163001	2.793847549	2.520937974	0.69825518	0.248260258	3.20426145	1.823006972
AK1	192.3932934	291.2491379	199.3172104	207.8897326	315.7627216	144.9415439	156.1263028	358.3947693	233.7488829
AK2	23.40579037	27.97402465	22.66529358	23.99750324	24.11912104	35.04049501	28.73833475	27.57318223	26.19772717
AK3	11.71890002	18.92561817	13.72163698	13.13693246	14.96516617	19.56301245	20.70122119	16.44876522	17.08802566
AK4	4.169601374	10.45425998	8.097711935	7.326552959	5.562458156	6.036348489	6.438557743	4.851690514	9.706141445
AK5	150.440762	39.34827735	76.56781446	75.84008242	60.60072009	6.467527824	12.79704399	45.33913539	65.24271714
AK7	0.363514806	4.697220692	0.474508408	0.536161892	4.28196267	0.820754925	1.118621388	4.971657559	0.28871811
AK8	4.995385842	8.330610306	3.016065822	3.285282346	11.28217077	1.360142902	3.084412041	12.67209111	4.885110413
AKAP1	27.92395708	21.64960126	17.81310607	20.59341287	13.73030235	17.36742979	19.47044322	19.13882914	21.31689782
AKAP10	8.018414725	6.198505075	6.557592083	5.831073503	4.860114934	9.845586295	6.407600482	6.865210591	7.323998574
AKAP11	15.65732648	11.83918907	16.5591288	14.74678588	9.747912503	13.13445336	13.32823322	7.371729649	9.790279858
AKAP12	34.19628626	19.32219697	13.08323768	10.77478276	12.57869321	44.78918588	31.86843048	21.68874149	20.33268916
AKAP13	1.871483782	4.930900959	1.968576112	1.946311257	2.659330353	5.637351865	4.532729783	4.504684304	1.861703663
AKAP2	11.12936752	11.40560289	11.06471722	10.38616359	7.93564495	7.539253643	13.52771167	13.01853477	15.3191279
AKAP3	0.867946645	1.493774683	0.453184271	0.723021213	0.845677602	1.341289808	2.100971553	1.446237583	0.655774088
AKAP6	15.24315833	19.50376226	19.18843663	18.56907766	14.31413088	10.72168395	14.61178132	13.00923769	16.70923364
AKAP7	5.792416835	11.79805375	14.12665154	12.05018335	9.668618226	14.24936034	31.72877492	10.76360261	12.89963998
AKAP8	14.25124447	11.40618783	9.675579319	12.18151736	14.81956888	26.12675134	20.74468041	18.53869866	9.950192017
AKAP8L	109.1885206	130.5115728	110.5288011	127.7977436	124.2620436	145.8621785	171.4925312	188.5016421	155.0970774
AKAP9	21.86423247	20.52194132	14.81429927	16.58470407	12.77837489	37.23558944	42.50602106	23.46685451	20.58935516
AKNA	3.310600791	8.995934639	2.670158877	3.038268636	5.222528411	7.755057527	3.547408421	6.284620201	2.020158441
AKNAD1	0.079098129	0.022776166	0.285165326	0.321476492	0.288113956	0.071436077	0.02539865	0.145696412	0.167527792
AKR1B10	9.215455369	5.858942544	2.004875264	0.592807435	1.877212025	1.603193013	0.613024502	2.581883635	1.915327194
AKR1C1	26.52325585	3.410536715	7.935936972	7.421415366	4.229313252	1.219420722	3.309305243	6.176703341	7.085940792
AKR1C3	4.129865228	3.591997391	0.984631133	1.635471306	1.442477821	0.735176578	0.720581563	2.115396114	2.018238374
AKR1CL1	1.112362702	4.58933943	10.07328734	4.466258252	6.690317504	0.17092335	0.104178389	3.451181902	5.282493834
AKR1E2	4.869280825	8.760054907	7.173776278	8.996260378	11.78655607	6.945729746	7.600545975	10.40884305	12.05163524
AKR7A2	32.47599216	52.34198987	44.6819838	32.74960442	74.2007151	66.65163079	56.80107497	55.71045475	54.547477
AKR7A3	0.163234356	2.878936338	0.710251438	0.823936257	2.036273653	1.031955555	0.754194304	0.596334486	0.277301178
AKT1	46.67594637	66.75588998	42.72990328	44.16310157	51.1545202	111.9170839	99.70325672	56.37675239	55.19436058
AKT1S1	53.36076741	66.50782133	57.62046066	57.91951613	66.85429946	59.08792008	52.36588874	50.74452958	55.81022164
AKT2	23.49353745	28.03527576	24.96415662	27.06368956	22.51337478	45.98526192	32.58264059	24.80271848	25.52848161
AKT3	27.27095027	25.94711123	30.28359835	29.20444933	22.77873127	88.34084361	80.71426417	19.78969124	24.00222838
AKTIP	50.5289016	30.48277607	35.42727014	33.49362007	35.05162171	15.57441514	20.10881689	27.58867594	36.57077861
ALAS1	39.46073159	25.47855179	36.050328	31.39930964	22.77888288	22.40844569	24.3780625	26.0922305	32.19850145
ALAS2	0.729680241	6.744022615	1.362893593	2.760290494	2.576296409	7.825822212	18.08129884	6.218687098	8.888658173
ALCAM	16.90688393	24.58673244	28.64649537	25.04085524	27.44657342	19.00774783	15.7100955	27.25157821	33.26106415
ALDH18A1	11.80509765	11.5224507	9.438769701	10.63702084	7.602957882	23.41954598	16.09227824	9.74159888	9.00293512
ALDH1A1	51.45234612	36.65187771	54.20658972	52.99817939	38.59724476	0.691051491	1.48647914	17.01879507	33.98732137
ALDH1A2	0.922337052	1.892295357	0.4968717	0.685233581	1.517239297	4.041555727	3.002786395	2.619164545	1.902613994
ALDH1A3	0.743696861	0.48968095	0.155323704	0.145604241	0.293610523	0.459711677	0.438336769	1.150688782	0.468601389
ALDH1B1	6.882453422	10.28251538	3.425173088	2.724282043	7.378932502	10.16322995	8.385673158	4.252760129	3.606375305
ALDH1L1	15.35457174	8.932684191	22.19164071	23.27471609	20.15865655	0.234799046	0.581676369	15.54354974	12.63912343
ALDH1L2	0.588746615	1.163431158	0.512340835	0.476749358	0.949494991	5.838451249	3.252125504	1.175888176	0.877143824
ALDH2	98.94999299	215.2219464	123.9166344	116.8783846	137.3172379	159.6316599	146.6737619	139.9598343	123.6811545
ALDH3A1	0.659660072	7.479200304	1.679100215	0.877824214	21.21443094	0.857232921	1.000844095	11.09970394	1.039125088
ALDH3A2	8.9128445	16.41822316	8.131082345	8.649195946	11.35054296	15.30184408	9.330851514	9.304730845	8.545699599
ALDH3B1	4.395764682	5.776307534	2.092288672	2.897467469	4.614262225	2.42242935	0.582273525	3.726348825	1.845306126
ALDH3B2	0.442621655	0.089216483	0.154071815	0.32496905	0.922272855	1.057105882	0.088434677	0.228282875	0.054685238
ALDH4A1	13.9221337	34.75458042	19.68872845	22.94494222	21.63696107	11.28519521	6.677602076	18.79212488	23.01567975
ALDH5A1	17.43061974	15.15681202	14.09331789	14.49706894	13.48430554	6.280597656	9.107963745	12.33366577	11.07950133
ALDH6A1	17.98261737	20.01823281	16.6752873	15.71897565	16.548097	13.6762743	7.953347706	14.03968233	13.44756229
ALDH7A1	3.254323024	6.042859919	4.616526244	3.579853116	3.996674024	6.654319482	3.189792083	2.529130042	2.912229698
ALDH8A1	2.190409728	0.467478221	0.358803743	0.520293584	0.805423805	2.878130442	1.081223973	1.096480869	0.310419144
ALDOA	1449.986178	511.4915656	714.3598796	759.0192431	592.5133906	229.4696536	273.1285307	500.9484055	740.4303364
ALDOC	1805.414328	717.3926109	1161.106163	1029.730133	719.1641115	23.43441478	50.14324694	608.5937407	932.4795157
ALG10B	0.261842082	0.263889366	0.151907332	0.093451083	0.131611566	0.500691174	0.196182675	0.187563197	0.107833981
ALG13	5.85326155	2.958370834	3.120429776	3.919939163	3.498674136	5.469710472	5.386395155	6.141913183	4.576766205
ALG14	5.54297156	5.858813762	6.117763527	7.103193418	6.449428292	4.225963284	2.456358447	4.401501571	4.165327503
ALG2	7.922237141	5.687106844	5.790414954	5.010099758	6.138058636	9.012243258	4.296812152	6.114640932	5.586542699
ALG3	46.32069516	36.88662306	37.8693012	36.3001806	39.05187714	26.28722574	20.53189063	42.13042885	34.39946762
ALG5	5.973628268	5.365272386	5.952558975	5.22658555	7.128092832	6.022371865	4.220593035	4.349988087	5.277125446
ALG6	2.051303138	1.940399771	2.019971547	1.998157509	2.427187196	3.223087446	1.59084624	1.972080342	2.334273499
ALG8	5.176712044	4.144880252	4.504893794	4.750872374	4.914176711	8.134986431	4.721776308	4.7224482	4.891610892
ALG9	4.463699823	5.791301766	4.851797013	4.92837196	5.443771282	10.90805295	9.40528022	5.490785855	5.689153259
ALK	2.875656425	1.452613224	1.933442763	1.490544768	1.121888896	0.646981555	0.410893714	1.550209822	1.537532846
ALKBH2	20.43588478	27.58348436	19.83353007	23.65664256	24.85796324	27.5213381	21.52542974	27.50454033	23.48576995
ALKBH3	10.29091665	7.735558917	6.629958851	11.87069763	6.874280541	4.173483408	4.962752499	5.16827112	3.477107615
ALKBH4	17.62931039	17.45640764	21.76526074	20.22388995	23.06285031	15.09712757	15.41002415	21.02371383	21.00766499
ALKBH5	64.48358862	43.30950596	45.65273396	43.84907822	38.71000754	41.05665768	39.04950511	38.84456003	47.45809948
ALKBH7	48.3067193	67.71086535	53.81026662	59.51053547	64.08651922	45.65604236	31.61508241	59.30663179	58.95920049
ALKBH8	1.967821001	1.735306078	2.871909715	2.991099349	2.478369889	4.204400939	4.039162373	1.744371485	2.0133484
ALMS1	1.262086741	2.733479596	1.441514666	1.653871162	2.01124671	5.084792419	5.257662592	2.945584834	2.234918616
ALOX12	3.550814029	1.165118105	0.244325579	0.272823219	0.366764812	1.102097424	0.866181119	0.468481918	0.505012488
ALOX12B	3.725743649	11.69375168	5.897766669	1.074625066	6.887634694	12.66176643	35.62457358	10.88883239	12.26397378
ALOX15	2.250538622	0.467478221	0.044850468	0.063065889	0.536949204	2.618676335	1.647579387	0.797440632	0.748189731
ALOX5	2.433694889	6.115236037	6.210473212	5.402649548	7.384676732	0.334972633	0.81314792	4.961362471	4.47971573
ALOX5AP	3.712437422	7.965697819	7.3992269	4.689273017	6.697932891	2.888153908	1.76461274	7.411726251	5.696336346
ALOXE3	1.182154919	0.513533586	0.203973989	0.308638216	0.3688107	2.784664772	2.977845881	1.826467252	0.453269349
ALPK1	0.33877398	0.5628862	0.079678082	0.218474637	0.444318878	3.254361209	1.269115817	0.401391272	0.118777743
ALPL	20.17680275	16.31137871	26.05427753	20.74705578	20.61037127	6.918822157	6.323247872	18.63049157	19.681165
ALS2	5.347407006	4.878170712	6.388446192	6.377668304	4.701553343	8.281477168	9.947156361	5.542615822	5.157878429
ALS2CR12	1.50916125	3.980786917	0.275632292	0.837849592	4.382794328	1.033914516	1.437835019	6.294084991	1.588316928
ALS2CR4	5.476142912	6.376635789	4.620569509	4.855885655	3.895448427	3.144889159	2.855429804	5.057077491	4.988554969
ALX3	0.947598218	0.649404946	0.313356264	0.417431125	0.420874319	3.088510847	1.547753998	3.714313051	1.492697713
ALX4	0.430900274	0.282275101	0.103119313	0.118636242	0.24808999	4.668838572	2.284148946	0.888950213	1.018159134
AMACR	9.800652741	9.734132809	10.93022415	9.534483854	8.96224037	8.537714109	7.206218361	13.00304138	9.344648503
AMD1	19.91466806	11.40638074	17.60262339	16.28749916	13.34940442	13.32909597	13.51358525	12.73010847	19.23417393
AMELX	1.074280756	0.166566202	0.611257102	0.30335684	0.373827774	0.058047211	0.402447289	0.213100822	0.536007905
AMFR	58.13286208	67.70658454	51.40960265	48.94838204	52.72268355	48.11683179	42.05651408	44.3810464	57.76398392
AMHR2	0.14840561	0.29913192	0.113002726	0.136197669	0.1830948	0.651534251	0.250180838	0.526215575	0.240650672
AMICA1	0.856872209	0.252752751	0.145496564	0.939826392	0.37817195	1.189115759	0.360148195	1.212621879	0.871451908
AMIGO1	20.90522739	9.180529505	15.18452813	13.31687768	11.38243086	6.113664439	7.915392506	8.389535891	12.44727378
AMIGO2	0.988085685	2.582543597	0.840956962	0.687577508	2.295201238	3.943216959	2.253482499	1.9180259	1.106737462
AMIGO3	2.788126541	5.172818814	3.377508463	4.33246869	4.495244715	6.086870387	6.029547635	5.22902193	3.273432474
AMMECR1	0.507062697	4.400512906	1.299258526	0.749732799	1.088983868	2.414103594	2.258365029	1.489202302	0.835291085
AMN1	5.210537486	5.702030929	5.468440263	5.500228773	5.628367691	5.95350508	7.67384967	5.478490208	6.630942969
AMOT	7.584721068	18.75498344	7.311538307	6.974269534	10.31551591	7.792312319	5.279485646	8.95935913	5.577142459
AMOTL2	9.586543157	23.12691951	12.18451557	11.03639524	18.65205376	43.10369287	48.80368645	22.40250671	17.89478364
AMPD2	99.08405632	81.06541211	94.17551869	80.1858298	79.24283024	44.14944946	61.44029441	81.16989735	98.59691179
AMPD3	4.231893639	1.684812245	1.521292262	1.130941352	1.980003645	1.134030244	1.052130373	1.638186504	1.380874872
AMPH	69.92719143	29.10468383	47.62823793	48.85915618	31.58169986	15.94547493	14.0989969	26.73928776	43.95455434
AMT	19.11512014	17.50291945	14.03375581	19.56088453	19.61788265	21.28936546	14.74429346	23.22891268	21.76161137
AMY2B	6.850302752	2.952310141	3.255178578	4.797815277	4.522311147	8.496804077	3.275360578	12.14487779	4.217802717
AMZ1	4.128218663	4.954772828	4.915153172	3.426986901	3.843030139	1.318095651	0.871671621	4.717971451	3.668775845
AMZ2	62.53754379	58.21679524	46.08227723	53.36373045	52.7872536	45.16228683	44.85327784	52.673404	66.75711095
ANAPC10	6.988520799	5.214274968	5.275175203	5.775819964	6.129124277	9.275550798	9.228233519	6.12339794	5.15190552
ANAPC13	31.7482811	28.25983165	26.59040936	24.84480525	23.50771503	21.98704287	16.23497211	19.50685883	24.94693436
ANAPC16	20.06879655	21.57209593	16.32759658	15.88409753	21.97614819	26.08788425	20.39694738	19.82828165	16.972996
ANAPC2	47.83854845	37.67797291	43.7598583	44.26171306	51.12442745	31.1804188	31.15134247	53.4241934	46.98149397
ANAPC4	5.654278922	5.438876215	4.270396813	8.073331166	6.218494297	11.2819995	5.761137552	7.523009237	5.704785442
ANAPC7	31.08898047	27.64336075	27.74675526	28.75728442	26.01085652	41.12540463	30.81542273	33.87400864	30.14798085
ANGEL2	5.360061451	4.156985154	4.555125646	4.861493177	4.270865705	7.368421215	5.694526705	6.155244881	4.132454853
ANGPT1	1.987924761	9.236460247	2.03642286	2.075790047	3.012634955	0.599238405	0.586391184	3.794327003	2.422207832
ANGPT2	1.336418696	3.446397146	0.923544738	1.418873685	1.864330502	5.871782557	4.505845143	6.385793284	3.982125336
ANGPTL7	0.424288678	0.091629877	0.105493074	0.055626631	0.274195627	0.202238543	0.113533654	0.312610873	0.21061698
ANK1	14.33517264	3.781949818	7.235471796	8.032652524	5.24452391	1.336088482	1.695460454	5.297133831	6.691735782
ANK2	65.24884608	96.61989501	79.84936767	66.92630852	65.37386336	79.28512026	106.7436759	73.78155089	75.98095805
ANK3	17.74412259	11.85415951	17.44930969	16.60298141	13.40255315	16.9971193	31.89512672	13.2520465	14.22346823
ANKAR	0.199583695	0.041905041	0.101314686	0.145006267	0.116277897	0.461474622	0.199381565	0.214449233	0.184936983
ANKDD1A	1.992307587	2.264707486	1.350713651	1.615812211	2.74381522	1.773745679	1.874575335	4.898718352	2.962345674
ANKFY1	7.630001268	12.62594195	9.605346328	8.428266759	9.064306747	20.9312052	17.30590846	10.58270172	8.135122391
ANKH	76.30093158	34.64254778	45.89105701	42.89024343	35.45829444	36.1206781	50.78806387	31.1962508	43.75045398
ANKHD1	10.43422724	10.54631281	8.05291343	9.013429642	9.434733931	16.42333755	9.903988676	12.11708922	8.911284024
ANKIB1	6.775696212	11.25288507	9.48694604	9.098225807	7.941627893	15.45357039	15.57056156	9.626734231	9.066564467
ANKLE2	26.07681342	22.34368775	22.91732197	24.65286312	24.56883793	31.22535688	30.00898877	26.27015434	25.60896751
ANKMY2	25.83581716	21.18494351	19.3609533	18.17725082	17.42401012	28.96591753	29.20960322	15.741494	19.50324446
ANKRA2	3.982327138	7.04056829	5.99122517	6.225444122	7.661228918	8.273461836	8.951161513	8.420087032	7.27070617
ANKRD1	0.231011099	0.407430314	0.502577919	0.689025926	0.380011967	0.10818038	0.173082856	0.521256616	0.285410728
ANKRD10	14.86154125	14.66863118	10.79759918	11.63027237	17.41802268	42.7168503	25.75852107	23.40444333	14.23596632
ANKRD11	62.44004163	43.19445752	52.47116663	61.8184021	46.55884326	48.83343089	60.38979346	66.44359781	60.61701893
ANKRD13A	3.927245417	4.127094891	1.781814807	1.694276259	1.877351197	6.460403707	2.841854435	3.354166117	1.555145023
ANKRD13B	40.28462279	93.39935523	72.3309966	74.57757988	71.15901225	137.0035992	173.3672459	123.2401195	100.063413
ANKRD13C	7.920289479	9.43612013	12.02891034	11.42233928	9.670805606	8.934713551	9.727851104	9.1180867	10.46688127
ANKRD13D	46.46350308	41.14191461	43.68620106	43.71135371	45.92983116	36.74445259	35.75008436	60.66070472	47.4226376
ANKRD17	50.25958966	49.6951011	44.25264938	45.77832689	40.26290222	69.58219848	59.6534331	56.74272854	49.27841268
ANKRD18B	4.190403155	3.244827129	2.689180541	3.162678188	2.608233968	4.386824534	3.563892371	7.447404542	5.516994784
ANKRD2	9.643038841	1.303413712	0.928011574	0.7912759	0.709158012	0.127503436	0.169998931	1.111704255	0.75687855
ANKRD23	8.447226031	4.393947341	4.458007752	5.201577964	7.575364822	11.9438386	7.635636215	12.36732489	6.514346244
ANKRD26	15.28523439	9.655451737	8.046830906	8.951447928	5.911297267	11.69249607	10.4234342	14.92614183	12.22509286
ANKRD27	10.53595292	9.287314895	9.708968494	8.303441941	6.468944703	12.75242145	9.348695779	9.340371294	8.685110411
ANKRD28	6.789865274	5.315224494	7.585117764	6.395563095	5.896346344	9.405794125	7.358754114	3.529031018	3.58961583
ANKRD29	11.35228962	5.567977956	13.7647725	12.05066569	5.291095011	2.684667444	2.409918407	4.732761582	8.450413505
ANKRD31	0.360599322	0.130830756	0.125520727	0.251511504	0.083045742	0.374881092	0.248561544	0.241773632	0.147019958
ANKRD32	3.599874928	2.186360345	2.27532504	2.399563535	2.072620949	7.186782241	5.536300104	2.516238025	2.879230074
ANKRD33B	4.090573213	1.919121118	4.112079741	4.045344853	2.842409773	2.62566286	2.827034861	1.136702656	1.633784968
ANKRD34B	5.750357188	1.471119166	0.827599993	1.502009051	0.891357628	0.264105418	0.480552319	1.482878276	1.721470048
ANKRD40	21.7959289	14.24269551	13.15475298	12.61478364	12.92485404	18.12536111	12.01073932	10.38005992	6.742993625
ANKRD44	0.771776211	2.352876927	1.553115229	1.133263044	2.36456957	5.71940384	5.356003036	2.761436498	1.278309891
ANKRD45	0.24671763	3.878887882	1.717594814	0.973616658	2.394509823	7.036118304	6.063107015	2.73576835	1.531699949
ANKRD46	18.04314586	15.34094734	17.02071112	19.25431608	16.27772559	12.52626985	16.28706028	12.97597559	18.39678113
ANKRD49	1.473171464	2.245140759	1.922981497	2.126907053	1.669753337	3.356819558	1.992151516	2.594407273	2.247356262
ANKRD5	0.036558907	0.135097427	0.053024002	0.067103096	0.160371194	0.128401507	0.091304704	0.157127657	0.022583989
ANKRD50	1.800799356	6.334019388	5.091116078	4.193327683	3.765516895	10.77407376	11.99876438	4.643826734	4.66141469
ANKRD53	0.241159117	3.496104315	1.194600248	0.766111888	2.654874594	2.006725493	3.794409374	4.831615731	1.082928023
ANKRD56	8.894056627	2.371016043	3.457948481	3.462448362	3.256504735	1.068122297	4.04126427	2.552513057	2.219848739
ANKRD58	0.461465098	1.749561042	0.133859178	0.161335117	0.759107507	0.69460674	0.41160513	0.623337034	0.855199751
ANKRD6	4.274179144	7.814052401	6.837443247	7.781726834	8.566071062	8.974644868	10.62571271	13.22054939	5.593824141
ANKRD9	58.89768379	20.75083882	39.73253118	52.71257221	38.3942231	10.77036235	5.288129153	22.53138972	48.26089083
ANKS1A	5.128456196	10.86272457	7.076764925	6.195675466	6.180251626	12.46258693	14.65339856	6.911396323	6.273484914
ANKS1B	48.75231233	41.24787285	44.25064227	47.22757768	40.01613318	30.24176819	48.23831968	47.60962127	40.44246979
ANKS6	4.147226149	1.663937436	1.428210715	1.406984203	1.818704815	1.760322997	0.971942122	3.142516981	1.775736776
ANKZF1	45.88637783	27.18283525	19.99146909	23.86965989	24.77922637	51.38641317	33.43664548	54.92523582	24.93767733
ANLN	9.274922934	1.212641053	5.104520964	5.56728312	3.85258936	9.67446016	1.642037886	1.135864007	0.756561267
ANO10	11.78853353	13.44028572	14.07964516	11.75404438	13.16260155	10.46354411	19.38047906	13.18837912	15.31843042
ANO2	1.111232252	5.039643262	1.238994176	1.242907539	6.597832268	0.536641748	0.286199421	4.970024429	1.608879709
ANO3	7.077396929	4.813795472	5.919553598	7.291329563	5.007571912	0.453298399	2.45714245	5.790363328	8.915564569
ANO4	7.429106939	3.739187301	6.548742584	4.818363119	4.541430895	10.19723013	7.087218447	4.253544249	5.42442549
ANO5	3.785641069	2.242290256	1.748318312	2.163775942	2.062129646	3.277312258	2.065065737	2.397746663	1.83083944
ANO6	1.609579487	3.035017308	1.360529819	1.47717444	1.746185892	6.054325101	3.397441417	2.298515252	1.60371869
ANP32A	89.39972718	103.3320338	80.98845525	100.4561488	95.28875687	157.5266627	134.1651432	108.0178137	107.8846039
ANP32B	88.0927163	145.1752791	123.742085	158.5812425	143.6480422	166.0809412	103.0507888	165.3945667	116.1805237
ANP32E	8.816326043	10.66690848	6.868229396	7.117646543	7.711065597	9.397516046	5.665560516	7.088198518	7.672616303
ANPEP	1.26698135	1.152079028	0.729510928	0.699403698	1.269310951	7.862548959	2.883507941	2.886470535	3.098306716
ANTXR1	4.984784749	13.62927386	4.980522288	4.009951273	7.769699129	8.602434648	4.345742157	8.629216027	3.293154376
ANTXR2	1.490732837	1.901460494	0.972952482	1.667376985	1.436863586	4.499450235	2.268738295	1.832020648	1.359750115
ANUBL1	1.573143623	1.035391788	1.331734423	1.61069846	1.443541649	1.751515058	1.57155041	1.393648008	1.150291046
ANXA1	6.725354377	12.4288293	5.176742938	3.207222951	14.92122747	3.731301116	4.003196655	12.55669956	4.69184426
ANXA11	84.985561	23.41754236	20.08822557	31.61038941	26.58113338	19.10600735	13.56328541	21.12854397	19.37760464
ANXA2	18.00533783	31.45524862	12.83728218	12.8221362	29.18275514	48.98748202	30.05816953	37.14893162	33.39526866
ANXA2R	0.568979696	0.445999882	0.495139208	0.174058353	0.597979824	0.466283957	0.497353025	1.54877577	1.581673122
ANXA3	1.820992664	2.375004296	2.672188066	2.26103074	2.085118781	2.558262512	1.765644074	2.163797243	2.249808968
ANXA4	6.023198937	4.691445253	2.511867099	2.312151615	4.226736296	3.598034274	1.80012931	4.324110147	1.345048576
ANXA5	55.08811584	67.50339778	34.13078296	34.15359992	38.35720897	47.32572695	28.33914262	42.48837247	35.94419408
ANXA7	46.56950122	20.60380918	24.53807129	26.44241292	19.78403926	13.10985677	10.11460625	19.05518578	23.81830945
AOAH	1.18190059	4.689177702	1.666458016	1.029756347	1.193603336	0.641048087	0.403531614	0.964505143	1.303108035
AOC2	3.305948595	0.930744927	1.723817984	2.039043951	1.023803295	1.288031918	0.832335544	1.415121341	1.835521894
AOC3	1.151236059	0.240641813	0.170682502	0.453918585	0.399797342	1.263921163	0.319463927	0.846646321	0.561032054
AP1AR	19.20909811	12.42631511	13.77205407	9.728693895	8.626303008	23.55362975	25.15120164	9.98467608	12.67903407
AP1B1	71.70293048	77.72654621	61.01673125	56.10708103	57.5645638	56.02395839	60.03965423	54.16641516	52.70767463
AP1G2	164.3358538	110.9926658	152.7617628	167.0686517	146.1166373	116.9758471	167.3830987	166.9944956	175.1429918
AP1M1	57.37325494	75.50709329	70.13670211	66.54200614	70.65987389	88.27782606	79.15762964	76.57062053	65.9920387
AP1S2	30.21090256	53.37223588	26.94489304	26.99897843	34.26015577	37.26926908	51.70800174	37.06435681	37.82653303
AP2A1	192.4715114	164.3273012	228.0882078	214.84751	209.5030857	118.7400944	161.4866478	162.2615111	197.17351
AP2A2	112.327749	90.63800489	104.712783	105.820306	96.09279467	70.98726692	91.80567373	77.87898998	92.71141113
AP2B1	53.0283518	68.75828806	77.32836932	66.4782671	65.17320734	71.43753096	96.79044164	52.20513751	69.91407927
AP2M1	714.5761769	594.443937	782.1530117	742.207561	713.1856591	378.7808815	434.1330975	605.2762941	761.5423822
AP2S1	321.430575	388.1228611	454.8590676	473.9562806	537.7612531	178.7269117	194.1268635	453.5505598	485.2809211
AP3B2	99.16095488	61.33664679	82.87599065	84.19884533	79.14755064	72.38566053	80.69933305	88.34454275	84.57446295
AP3D1	79.54823357	89.18693457	95.02002326	103.4335832	110.5664455	57.75907562	73.9722744	115.5963977	106.3634891
AP3M1	5.632482157	12.14683248	7.643176079	7.001467322	7.239065859	18.69507595	14.86978967	7.439537606	7.748081799
AP3S1	24.86372823	30.61631294	28.79599107	28.42812638	28.44526084	36.98034798	36.9134788	29.0662284	33.28102383
AP3S2	17.99323981	15.88126339	17.45735702	16.28233111	15.19005658	20.70536427	16.20263568	10.48327974	14.18739858
AP4B1	8.196943686	5.900738377	5.979093281	6.227880222	6.335820912	11.50575054	7.642497791	6.439612967	6.994043221
AP4M1	11.01483798	14.31588943	10.15689459	12.45081171	13.48919013	19.58690137	15.38078635	16.40402381	12.77985899
AP4S1	2.784254143	1.998228923	2.01910162	2.051918772	1.214415816	1.333473433	2.086075776	1.686193139	1.759041815
APAF1	0.911939999	1.727852071	0.857078437	0.451938542	0.570051757	4.432811606	3.395813723	0.952427593	0.937967853
APBA2	144.4847923	88.22619154	129.406425	133.9564829	107.9761658	87.66833196	96.48416116	75.97320964	106.5297741
APBA3	11.3060085	11.00442045	10.55615717	9.078972831	8.16444142	11.68808176	10.58864836	14.94651497	8.246970047
APBB1	352.372588	315.3237556	388.799706	378.001667	374.5029652	170.6681553	234.2338662	329.2787255	349.9763565
APBB1IP	8.727279542	19.01078099	5.098003185	6.606151872	6.839037225	1.532589376	1.905013667	14.79695396	7.131680844
APBB2	6.93703075	7.921792186	7.977913717	6.688829714	7.358926746	12.78183072	11.96221749	6.74258746	6.003960515
APBB3	38.23372485	13.01082058	25.22536457	25.16395402	25.84191087	13.90033683	8.042525289	23.51441865	21.06403163
APC	28.60047762	84.871418	69.9270241	71.43168539	38.31273051	43.24917083	58.95347415	54.68223827	55.63729047
APCDD1	33.39343157	121.3864145	50.39227913	48.37077597	78.14638979	48.67332727	42.11532228	87.15628316	72.52313095
APEH	27.02187701	24.50983944	25.4176404	23.08565178	24.5489848	30.03334953	22.41771387	27.50890705	20.29284257
APEX1	79.03533359	102.8745499	73.18577811	67.06786496	86.28179369	207.304223	160.402362	86.29542863	71.42246882
APEX2	12.6705064	12.5418589	10.34553835	8.485890679	11.79382893	12.06230495	10.3397051	11.60852094	11.48298202
APH1A	36.02421066	81.46520111	54.85001782	56.78738845	74.86438513	74.84657336	71.37482408	57.36661628	54.31879858
APH1B	7.420280511	7.478298	6.780163568	5.516005597	7.781528983	4.638923866	2.55740412	5.501344644	4.744256101
API5	19.45253236	12.33611925	13.70213108	14.44188113	12.75444077	17.73763158	16.17645739	10.47042334	12.89806547
APLN	16.02026497	18.9453256	29.65527523	33.22918618	25.21076457	8.130935569	11.86426689	21.85019749	34.40857405
APLNR	17.70990124	12.09212141	3.745027085	7.771626337	8.498393474	11.00521893	4.51709755	24.93159029	9.574169555
APLP1	714.6758881	646.6769019	941.6314264	895.9898432	857.1923185	470.670371	523.0487859	778.7126223	744.4191362
APLP2	230.3815092	216.2776847	241.4646172	198.6359765	229.8358428	115.9038918	92.45225233	177.4512018	240.5312912
APMAP	66.69478038	53.22748743	48.42579182	46.55268186	50.76873635	46.73765709	34.91052072	42.93621294	47.47213081
APOA1	0.363514806	0.8059855	0.191844259	0.10115972	0.521303379	0.638364942	1.743103937	0.562450148	0.471572912
APOA1BP	89.14228545	93.1272772	100.2224435	91.30953765	109.7166341	43.62841723	36.37188767	88.0855613	88.46477632
APOA2	0.433451058	0.582453485	0.691531633	1.193385284	1.841980135	0.101490578	2.165060387	1.024618487	0.803283366
APOB	0.039141342	0.06163653	0.063865679	0.056127422	0.060363084	0.013747149	0.042156522	0.037851027	0.081605033
APOBEC2	3.051901018	0.494319076	0.663958601	0.525159314	1.748161113	0.019140767	0.081664558	0.98376448	0.151496424
APOBEC3C	3.679888343	19.63408529	3.094682285	4.852920158	4.272985241	12.55516525	19.39252426	5.063748015	12.77971737
APOBEC3D	0.080024337	0.322600115	0.069639017	0.048960989	0.153579518	0.299797306	0.399716457	0.171969535	0.024717215
APOBEC3G	0.706126694	3.403532661	1.175541644	0.986148217	1.565600366	1.272370877	0.667073974	1.900101129	0.824995353
APOBR	0.414529153	0.36080159	0.254152651	0.216153249	0.449432865	0.522800999	0.19058441	0.437306153	0.052378416
APOE	1321.344133	3640.202792	1502.357875	1786.348943	2314.714495	253.1203438	297.6213792	1983.095716	1717.41574
APOF	0.328561459	0.227652155	0.303791841	0.508838257	0.270240882	0.447162365	0.338485853	1.138533403	0.5518148
APOL6	0.151531671	0.534507619	0.153844066	0.185422104	0.20772396	0.212882677	0.245989585	0.61870902	0.187215093
APOM	3.417039175	7.831007315	6.47671476	6.10006971	8.81651623	5.359467197	3.963024404	5.492235807	6.809660507
APOO	48.11366231	27.44292475	45.54238793	40.99976625	32.86208245	27.84556052	19.48831666	28.29746903	43.45300001
APOOL	14.17187865	11.21399168	10.69705863	10.03918413	9.09008274	13.33473433	11.15327643	10.42089979	10.76324596
APPBP2	6.902820128	7.000091245	7.278182049	5.927552598	5.512642168	8.399876657	7.586127504	5.096467813	5.626574658
APRT	56.82966519	51.05538446	38.12868268	37.83127932	36.97584197	41.59465842	47.51297297	55.82538205	39.20607919
APTX	11.29840523	10.1469274	9.592667366	9.804490184	10.02515583	10.85855439	7.870958578	8.849286714	8.939365511
AQP11	8.441255185	6.056012349	5.249946012	3.851552227	5.275826181	4.773704615	4.502207569	3.935450211	4.021368449
AQP3	0.827916981	0.265487815	1.277201045	0.932496541	1.919067409	0.489038164	0.465231657	0.533749498	0.784594642
AQP4	19.61847814	125.4860936	36.90306823	27.2192932	50.84407464	0.568780137	4.836095532	49.90523313	17.47132257
AQP5	2.125024363	3.212459169	1.664320535	1.833205379	2.097391921	0.41795436	0.923449419	4.877133021	2.59918119
AQP8	1.128515242	0.026449741	0.867866888	0.433541659	0.669167898	0.848015363	0.550577184	0.541426666	0.145911303
AQPEP	0.117182413	0.078732424	0.122369795	0.11471244	0.167062493	0.37315306	0.29265934	0.18131109	0.130299394
AQR	9.086759936	7.963310651	8.030758061	5.773871995	5.800039036	12.80762834	10.91317486	6.776027362	6.202694569
AR	0.627662862	0.514633558	0.351794112	0.25384413	0.148750274	0.425947616	0.271003278	0.246903708	0.394305762
ARAF	15.97625577	24.85263021	15.37497723	15.57625991	16.77336696	21.46760201	16.50459593	19.63006705	14.80381726
ARAP1	23.4625042	25.25588936	17.34410839	19.69418668	18.56391018	11.3744602	11.45911387	21.00748564	17.95918733
ARAP2	5.338109633	4.071677593	4.271176503	3.759865673	2.989331239	1.572814819	2.048390258	3.117156052	2.555872723
ARAP3	10.4578922	4.111315129	2.452064781	2.894724305	2.969046491	11.44735655	7.977270472	8.13389445	3.832004939
ARC	51.76352588	33.30903407	114.2921898	250.8761064	167.76627	4.857267081	21.49343584	61.97972612	78.79318791
ARCN1	26.03930608	22.10559715	25.35228013	21.78603449	19.88395709	34.08831738	26.92427882	18.92243776	18.81756166
ARF1	469.6657673	367.9381655	400.9203355	391.7188328	399.0289802	303.5342829	358.3032502	361.7910991	405.774756
ARF3	449.1692906	379.5997432	591.4394681	476.4341549	525.0648841	149.6641851	177.6111696	365.0256778	388.2224501
ARF4	30.92399643	44.81916602	37.17888004	37.31820279	38.01542016	60.94184737	54.83658223	40.06058602	37.31268357
ARF5	1.258577965	0.7610511	0.657146082	0.981789551	1.03517686	2.740619432	0.801530873	0.811392172	1.282837125
ARF6	27.10748399	33.79449126	28.58701823	25.03914777	28.10505174	49.11784564	52.72033571	28.6536902	26.11718363
ARFGAP1	44.39542501	34.56024063	40.16232724	41.39774936	35.22785874	42.3128425	32.42899616	38.0047422	37.62469593
ARFGAP2	55.67036692	46.36167946	48.94507225	47.32288312	51.52592818	51.49378224	43.57935785	61.84711033	40.15115213
ARFGAP3	7.365531782	15.0542458	10.01298124	10.14537671	10.01554128	18.83776626	21.9968991	10.92732989	12.52644953
ARFGEF1	6.471441751	6.972690207	6.858832297	6.656117577	5.120664445	9.99587333	8.423498389	5.524747596	6.702268038
ARFIP1	2.750132133	5.243009148	2.971591665	3.333657182	3.590886892	3.839437592	3.082179821	2.674247379	2.123591729
ARFIP2	59.70517161	48.27179218	58.12551244	55.20712026	57.43416303	35.58425438	35.2703846	47.49238801	54.65226995
ARFRP1	54.44659697	52.39333407	58.17005341	57.38058805	63.89251548	28.9524582	32.02720335	59.61625054	59.72186521
ARG2	11.13650419	12.7398067	9.676193381	10.79173535	10.22648391	18.70641881	26.80678393	16.43278566	15.8474
ARGLU1	62.08175353	57.46164515	55.09729796	72.10713505	61.42248857	122.320808	59.20516878	103.5767884	76.48358116
ARHGAP1	38.28557973	59.66219974	40.43471226	41.21455508	48.3123987	45.92693431	45.53568561	54.16910534	33.53140525
ARHGAP10	6.824648784	8.564843881	17.53995204	25.28015957	14.06706798	1.987100804	1.483652626	12.447047	23.18731422
ARHGAP11A	0.412664222	1.08493239	0.42937052	0.584543304	0.759994836	22.08055563	4.91334848	0.63618344	0.59850832
ARHGAP12	3.608607212	7.954612932	3.424599286	2.950601751	3.426104742	5.241750198	4.522880305	4.662437143	3.274982676
ARHGAP15	0.463669033	2.559960383	1.736784756	0.962061765	3.05093187	0.80716445	0.483338555	3.431111818	1.176845675
ARHGAP17	10.29394523	17.66582202	8.67850531	9.531382959	12.44220956	25.62489458	14.98979656	23.25205167	9.113316907
ARHGAP18	0.321567657	1.41207123	0.599647641	0.56212437	1.057953998	3.565689436	1.606209935	1.293227859	0.922284976
ARHGAP19	20.40801128	34.89078277	46.96116634	37.47157219	41.06848483	32.05016072	36.64052632	38.6375562	28.48787879
ARHGAP20	5.101829324	7.377769421	12.21441758	12.3695858	6.26508445	11.41786627	16.58785823	7.312502909	10.09250242
ARHGAP21	53.78349926	51.19268578	52.54768156	58.2435405	51.59762474	107.5793299	81.57683501	56.26587287	49.4685637
ARHGAP22	10.91588251	7.082815216	13.55511216	11.84142426	13.06390596	1.688619624	2.168712858	10.35835595	8.66009244
ARHGAP24	2.190888506	1.819106205	0.574135006	0.31987846	0.685988512	1.259148685	2.424946506	1.043281847	0.576735021
ARHGAP25	0.549062705	2.802099085	0.975946182	0.675435671	0.903205081	0.951894882	0.761490598	1.280335237	1.244860362
ARHGAP26	17.38254321	5.938458769	16.62226515	14.69586006	9.042260778	3.253734793	2.78378611	7.386480071	9.989717274
ARHGAP27	3.486013779	2.423592763	0.98957309	1.419988873	1.057964304	2.330850453	2.081109668	2.211342463	1.330077445
ARHGAP29	1.591082543	3.086145179	1.395585457	1.668798934	2.181101576	4.022595579	2.843071929	3.525013231	2.468899045
ARHGAP32	32.60140643	13.9312752	31.98089068	34.21089554	19.22977224	17.58152051	18.34875907	20.48604723	27.4563761
ARHGAP33	42.88985507	160.4234268	94.14816613	94.32201438	129.0548481	223.4831074	307.4605953	189.3812638	127.1344741
ARHGAP36	0.088610416	0.625122687	0.067471968	0.182972849	0.255086369	0.015560792	0.033195253	0.171378651	0.041053812
ARHGAP39	26.15133121	29.2590589	26.19778178	27.63762189	31.09620224	29.15463261	39.2867683	35.91862134	28.18884229
ARHGAP42	1.059547031	2.165324761	1.562349245	1.053420343	1.960817563	2.811664914	1.742071737	2.314878804	1.063606679
ARHGAP44	61.52776798	27.84070351	68.40375811	69.10542345	51.75913748	6.288000614	12.37604312	33.52965617	59.48213661
ARHGAP5	15.29667701	23.27847746	12.76167696	12.65416686	12.85389109	11.67554818	10.07504523	14.59859796	11.81805397
ARHGAP6	2.268789316	1.885076902	1.394103938	1.374859554	2.571192011	1.526769633	0.473627535	2.143753225	1.011025554
ARHGAP9	7.160847879	1.247830983	0.610934745	0.351432723	1.091866037	0.555904502	0.898981275	0.88874267	0.378486397
ARHGDIB	5.39976561	28.14526696	10.27906279	10.29830931	9.021374632	10.60852198	6.953585921	12.07531861	13.68143634
ARHGDIG	302.4443185	299.1727997	432.3623276	336.4347131	375.163342	52.20843122	84.05448311	375.0388744	434.831682
ARHGEF10L	19.13329935	24.0521153	18.30405932	16.27387107	19.97183712	20.84331552	19.40134935	21.33127187	16.95742814
ARHGEF11	42.52436754	20.17028634	28.8330719	29.4735693	22.61795273	29.33021694	31.01303545	25.02456511	33.0011985
ARHGEF12	11.41036172	12.11125636	14.6302545	13.75808132	9.751071828	17.09593471	17.50747432	8.947364158	9.616928433
ARHGEF15	0.688619006	1.463033692	0.291528041	0.649053108	0.199000911	1.777964578	1.059771116	1.967758597	0.879520908
ARHGEF16	0.577560951	3.147966198	0.75903886	0.346155373	1.396042584	0.563011895	1.404171236	3.069967636	2.348220705
ARHGEF17	39.34006566	20.29970747	17.32759157	18.32661839	16.12567001	10.90967093	9.281372566	21.15750095	21.82334789
ARHGEF19	0.673609873	1.357753352	0.532900721	0.786797825	0.251837381	3.269160675	1.284680097	0.789580554	1.134865687
ARHGEF2	51.6217265	55.69982441	65.09959924	67.34549213	73.08708243	76.07927675	56.3552325	75.13714814	69.53234769
ARHGEF28	0.18470482	0.856285333	0.417909387	0.463329746	0.546909115	1.13309202	0.239873087	0.762094615	0.536270045
ARHGEF3	23.53122741	12.08638436	29.61658878	31.3595133	20.21393668	7.714021797	6.058695433	15.61766188	27.82893228
ARHGEF37	3.265358028	0.955419422	1.161079622	0.966692765	1.524811685	1.46501212	0.694501183	1.801820878	1.034602893
ARHGEF39	0.271086012	0.505430307	0.094362111	0.373179452	0.379044728	3.34188225	0.721035531	0.506822393	0.313990011
ARHGEF5	0.965578025	1.041308579	0.850972242	0.649089998	0.935823357	2.43654109	1.207286148	1.498753499	0.638270032
ARHGEF6	2.730108619	11.6714934	2.771770476	2.424704637	3.50105885	2.598211123	3.354192834	4.882782428	2.271340076
ARHGEF9	56.39880551	39.86570518	64.83109059	61.09837992	44.46335381	26.59194114	35.47541654	31.56394172	49.17135493
ARID2	2.744510481	5.357507881	2.61425978	2.401506385	2.165837923	11.98389294	9.250254445	3.937218867	2.997498897
ARID3A	1.737006494	3.333119083	1.172988386	1.045742208	1.542977627	5.739521277	4.903808948	2.759261334	1.879935702
ARID3B	1.173405993	3.303069918	1.14436407	1.838124225	2.329607604	6.693420822	8.655210249	4.904094641	2.605756437
ARID3C	8.901995262	1.420967376	1.154790688	2.943125844	1.750881055	1.087492897	1.408515418	4.420117938	2.356774471
ARID4A	26.92909707	30.19618713	30.85531045	34.30704173	28.15410069	34.947576	34.83790517	44.30025265	40.94607283
ARID5B	16.34445259	11.27558698	12.3229691	13.0399778	11.33855269	7.9805682	9.874583201	19.74698287	18.70170471
ARL1	41.49261856	28.2060034	28.95706388	26.43158978	22.4171246	23.88822408	21.94443349	24.02242438	22.31470189
ARL10	3.765716642	11.4323336	9.183728258	6.485232683	9.177159751	17.30794089	20.13314692	6.893521657	6.677179136
ARL11	0.231271687	1.981179556	0.70440278	0.47755604	0.475550791	0.324907233	0.433195247	1.56553383	0.321449266
ARL13B	6.2127985	7.410044469	3.306145348	4.758278015	5.532779969	6.907200518	4.654879831	8.673405543	3.810298556
ARL14EP	13.7905796	13.31779279	11.18619821	11.6317689	7.907322248	20.46158076	18.42577038	12.58153765	11.41060212
ARL15	7.180734499	7.070513997	10.84568815	5.756818867	6.041907257	7.652977966	19.47966016	6.066038433	10.63073097
ARL2BP	29.51683645	26.8834083	23.48785846	22.02487218	19.26070909	36.05048021	24.97922625	21.60071191	21.97604478
ARL4A	5.207389164	7.530613524	4.761765715	4.672825397	6.934483012	5.806125254	8.694964213	7.375072011	7.888881291
ARL4C	53.37919993	76.59829191	68.68092782	69.06349058	67.39042812	50.87452337	74.42836633	75.60930635	94.31198446
ARL4D	20.66526593	47.04912604	37.3471668	43.06625618	46.29813487	32.03431343	31.31314553	51.47271052	65.67316271
ARL5B	0.894663973	1.531851025	1.858491264	1.244845545	1.131481531	3.419278162	1.996539815	0.855867976	0.855750072
ARL6	5.908425087	3.026932708	4.11331784	4.111982292	2.875300682	3.181890498	2.397866772	2.41243027	4.97296836
ARL6IP5	85.31109334	67.40300976	69.09802677	67.47868376	66.65837919	38.28644328	45.31353361	53.43321432	73.46914418
ARL6IP6	1.415824997	3.00471161	2.120605171	1.93654365	2.183460195	7.20075654	3.304779227	2.211706359	1.690362095
ARL9	16.64561108	9.805549468	5.355515134	4.625931636	4.435102504	19.18554916	18.75126121	7.481648197	10.42752747
ARMC1	13.79808214	10.2919863	12.84408259	12.96113725	9.318481032	12.15641028	12.02215637	8.895480574	12.29188992
ARMC2	2.932809172	3.072693887	2.083988969	2.943282508	2.386196118	4.446283754	3.691280904	4.896910829	2.707805647
ARMC5	13.04420512	14.34233904	11.55793442	11.70146576	12.53245443	11.92583121	10.0781305	12.75265318	13.0191206
ARMC6	33.02421509	39.37096569	42.93101832	44.57389941	39.45705726	55.72073894	64.44292407	37.96243715	42.54889825
ARMC7	7.429753583	10.34268806	8.972876817	9.343976251	8.773675554	11.24514167	11.49717832	12.04254348	9.419331445
ARMC8	15.77294889	10.93359867	11.88303768	12.24571109	10.0878969	12.25680106	9.890292204	9.699591813	11.11206111
ARMC9	30.26984763	14.19542797	15.78133842	17.55038953	20.37421309	18.91280751	13.922205	30.50747735	20.16727846
ARMCX1	20.33226501	16.04716065	15.04235444	15.28978617	15.02189297	25.92858057	22.88667453	16.80883983	16.74515357
ARMCX2	12.9827395	11.22792786	8.334978134	7.253360149	7.795226699	20.49741653	17.41359979	11.98981038	12.21617475
ARMCX3	27.83484799	24.63314993	25.90966544	26.7524926	20.20317549	24.64696641	23.65641057	21.87306132	23.17764824
ARMCX4	4.511879982	1.876099885	3.157547484	2.953527568	1.894431004	3.324449003	3.616880312	2.034099489	2.455836773
ARMCX5	3.159193255	3.82769642	4.255199576	3.432278478	3.515519728	8.019877271	7.771054484	3.908665288	3.540804089
ARNTL	25.06322342	14.17797797	13.60611589	16.91986741	12.28136966	6.111151271	12.1768227	16.7864997	21.2571532
ARNTL2	3.794884853	1.98678244	2.516111249	2.985184439	2.324071586	2.204077723	2.461715295	3.177302519	3.364167472
ARPC1A	85.4971677	84.99381693	83.30170842	84.30046943	87.41842134	90.25948302	92.48664365	80.95766819	86.1490729
ARPC1B	6.620989048	25.0292305	7.880996361	7.519764511	9.743919199	16.1620544	8.115801992	13.37785102	9.120377163
ARPC2	191.580233	237.7912464	247.0106221	259.7697615	223.0010263	223.2521679	218.5254793	246.3064589	263.5963154
ARPC3	116.5882757	133.5495799	132.4939595	130.8150008	131.0814438	120.3716801	96.60348713	133.1897916	139.112071
ARPM1	1.001516698	1.060670075	0.620420332	0.716610835	0.474700327	0.739272902	0.648630796	0.481514699	0.896560806
ARPP19	55.88015193	40.85900248	106.6242988	119.6377222	83.97704933	23.64158162	23.38814622	39.88462278	111.8433173
ARPP21	66.43349917	78.76687969	125.4053258	143.6893096	104.5500874	96.281047	110.2589081	130.2830198	124.7744788
ARRB2	79.99505173	79.76347148	75.44969963	76.09293668	80.30923155	76.1890002	84.20514378	91.23219234	88.72017916
ARRDC2	14.84002591	7.891941358	12.53290262	21.069673	14.40158701	1.750183881	4.687516208	12.03844621	16.12314048
ARRDC3	3.039747964	8.285604427	3.498336496	3.386948399	3.557172652	15.66413368	24.73157405	7.944992529	5.885241638
ARRDC4	2.542439862	18.9184525	5.354224831	5.218807893	13.8573519	13.74549178	6.794138841	12.15108075	5.803267417
ARSA	15.05871359	13.05721965	13.67997143	10.06928293	16.16563522	16.58139471	5.412597243	17.53597674	13.23078797
ARSB	4.410769956	6.992933567	6.872624836	7.199888258	8.804337636	8.768268168	7.497681443	5.507324367	6.074079085
ARSE	4.912792828	7.325574447	4.815588266	4.625989135	8.697394418	4.182160399	3.968216639	8.61862413	8.03837922
ARSF	0.385452812	2.020026214	1.526206024	1.008173862	1.283987135	3.357374736	1.516183363	0.96913999	1.250080478
ARSI	2.837541303	0.181250328	0.71296507	1.192028283	1.06832068	4.898760297	1.99125415	1.236732489	1.555363289
ARSK	1.020322484	0.73450011	0.434893751	0.439530046	0.650817773	1.521183588	0.904879138	0.724912897	0.752496864
ARTN	0.196176571	0.395420861	0.21727664	0.78562455	0.410721007	0.425932015	0.494398771	1.218739839	0.809746806
ARV1	28.62294752	23.11498042	27.32210349	27.42353073	24.98013807	21.46473812	21.91699047	25.87615978	30.58284979
ARVCF	20.53746226	61.27755929	30.45115583	27.3829977	42.41834613	69.59081664	76.30403789	47.66201267	31.84772408
ARX	16.40745276	39.04554872	18.11616351	19.42098929	29.88553755	44.09699535	54.90222683	31.92878638	30.50047283
AS3MT	4.009161487	3.418891563	2.379584482	3.339731561	3.060778799	3.697139339	4.682887532	4.294520084	3.352975013
ASAH1	26.62321631	77.62783022	45.98615167	34.63169963	56.17587077	37.63611011	27.46246806	46.77759876	33.92529611
ASAP1	16.39607642	13.29575216	25.54344969	25.37135042	16.48822894	15.64699277	13.9126273	11.85515609	16.97040705
ASB1	12.41319621	12.44151452	14.36342949	15.62759512	14.6789525	13.86173581	9.964787663	8.618248111	9.311335118
ASB12	0.432536604	0.245204162	0.141151235	0.372146123	0.555875232	0.322818727	0.303819293	0.557703733	0.425843984
ASB13	21.1064427	6.500758473	12.96725087	9.141841392	8.159531149	6.022138086	6.821039562	7.158863693	12.59700913
ASB16	0.430719224	0.14469564	0.208234315	0.087841774	0.137769861	0.285744307	0.107570752	0.185120147	0.376937532
ASB2	13.3365975	3.229300736	3.219052211	3.701376298	5.973086665	4.006213813	1.90020891	6.63590713	4.367671531
ASB3	6.589758329	8.583380329	7.216860335	8.384643284	6.877671271	9.161083346	11.84697387	10.20491121	9.374470581
ASB5	0.191462314	0.351866984	0.509645594	0.299744854	0.41685146	0.110756528	0.168766243	0.697037758	0.38613113
ASB6	30.65518	23.52222744	28.06855758	26.69482203	28.71716361	22.16729655	22.73082653	26.17382702	28.33214802
ASB7	2.05618802	2.79993042	2.376683362	1.815020062	1.833218809	4.663788113	3.669165728	1.922630463	2.06527831
ASB8	17.22313863	12.35303561	15.15945815	11.61061565	10.30842728	20.29278948	17.18600962	7.72422887	9.604733511
ASCC1	6.558403101	9.253554473	7.371088317	7.671553026	8.521115231	12.36824806	9.694385387	9.02957541	9.640968284
ASCC2	16.4555501	26.13935451	21.991049	21.23601344	24.9380048	39.27840031	35.59036665	33.48890366	21.44136087
ASCL1	20.73741589	54.24961735	12.5203622	16.40343773	22.74574835	42.01898958	35.46943049	37.72628676	22.79205436
ASCL2	0.117424027	2.189329561	0.204370173	0.161646976	1.497004474	2.144555212	2.50739661	0.757020532	1.196873812
ASCL5	0.938010754	0.540197056	0.699667299	0.901842213	1.689976967	0.031375845	0.63586267	1.382230429	1.986682521
ASF1A	6.282541687	7.836217147	4.258290662	5.137784339	4.706914004	14.65202484	10.61047093	4.705286838	4.438164968
ASH2L	37.86079406	28.99642745	30.69930209	32.61389383	31.1291553	37.29991888	28.74574491	26.38228665	26.59671225
ASIC2	16.98528245	22.6227261	25.63969234	24.53336843	32.41485824	11.18246142	16.08640571	26.59547414	24.93518924
ASNA1	168.1417669	156.2793556	147.4681942	140.4623859	143.9894398	108.3071991	122.2192832	131.7980048	136.1532302
ASNS	50.87815326	17.36248231	29.13734757	25.38627267	27.44278248	30.90751825	17.00505069	22.60247016	29.87521386
ASNSD1	12.64847766	12.64910054	11.66159704	12.47732775	9.44091424	17.37809976	15.58236679	9.968414264	11.44918941
ASPA	5.337600423	1.572042786	1.887654465	3.57883176	2.946820689	0.428005025	0.328696935	1.88553188	0.677519672
ASPH	16.34781828	15.60600275	13.46168879	13.03046811	11.92335528	19.50618163	17.65563007	18.54992266	17.61949322
ASPHD1	86.8411688	33.73740101	68.40591338	79.88647101	57.05664118	12.09163184	21.95820384	51.12522198	63.73082673
ASPHD2	18.17235526	13.46859653	20.44436536	22.6963058	16.02264201	7.028156927	11.80095117	15.27121501	26.3064567
ASPM	0.019066526	0.377906849	0.060837806	0.052494303	0.188185969	3.591561199	0.649986243	0.139309237	0.076558316
ASPSCR1	40.47306799	31.2823426	37.46108973	34.42174426	38.10021782	19.27146416	13.67283268	37.39270746	34.37288582
ASRGL1	24.29357887	28.01246233	27.97062187	29.74167268	28.60160742	19.94838561	20.37291222	28.39677638	27.59022901
ASS1	6.296921598	2.06989311	2.297949568	0.704242703	2.6731357	8.878079398	4.430437145	4.132312075	3.032430078
ASTE1	1.554367444	1.89018199	1.117889482	1.332189851	1.458081631	3.591354766	1.944199809	1.474140958	1.345071824
ASTN1	23.19929607	41.91576203	43.34644507	38.49144275	31.24051738	30.98079916	40.67181792	24.45009939	29.68099415
ASTN2	14.78224606	16.45768841	18.68088724	20.24301187	15.84214732	7.184999961	10.83456384	17.12211479	20.35561649
ASXL1	9.145342218	17.75874292	11.96687058	10.53739744	11.87977034	32.32918061	29.81120068	15.56250893	13.99035827
ASXL2	2.856539753	3.481881863	3.15431233	3.50722076	2.746370284	3.806997357	1.66012829	3.762799116	2.328564391
ASXL3	1.153474016	3.384602836	1.918729143	2.370114075	2.14513539	10.56541176	13.43379547	3.50099664	2.747731039
ATAD1	16.92787363	15.53812663	18.18104161	17.61445959	15.91584422	18.54338471	18.76525221	11.44062962	14.54853921
ATAD2B	1.547898602	2.778084454	1.660705814	2.160040941	1.848672345	6.918505353	4.241818822	3.882296296	2.023744043
ATE1	5.172377699	4.508789147	4.656333049	5.03334511	3.239599265	4.614664913	3.886490577	4.024491055	3.140107703
ATF1	5.294998722	6.142788315	5.201727614	4.405882034	4.916448444	9.58778419	10.49111174	7.070008691	5.320738053
ATF3	0.647295557	0.377680145	0.177881517	0.109430007	0.280209888	0.538441416	1.110348953	3.953413304	0.315680485
ATF4	222.6414588	215.7554936	264.1305769	275.438951	298.0495406	285.0178483	277.9683546	265.7061938	246.8226476
ATF6	8.419009279	12.57627768	12.29325567	11.64467679	9.696920525	10.30182764	7.924111523	10.33377829	9.522423646
ATF6B	102.9073537	89.98684755	72.61583256	81.62563172	85.4149181	140.1538556	129.827297	105.1659505	79.79931435
ATF7	6.128841764	7.897229681	7.062571223	6.292449434	6.053749883	12.83672951	13.75496022	6.855964814	5.056704973
ATF7IP	8.190711783	15.39277543	12.15104718	11.75638196	9.963622636	36.34036495	25.48964872	14.67332697	10.80168841
ATG10	2.765452991	3.149777039	3.543907953	2.485815079	2.134363685	1.76958725	0.879885822	2.637654242	3.387423097
ATG13	55.59025899	26.33911478	36.86834895	42.62691509	35.87494487	32.02116843	26.81102583	30.6252993	36.47793391
ATG14	4.033446242	3.632825198	3.370064158	3.652460961	2.821526763	5.826494508	5.441645795	4.146691288	4.482452438
ATG16L1	13.80329384	10.72039368	13.96073437	14.63443954	11.46432054	15.2626205	11.90413195	12.71974125	14.64178704
ATG16L2	10.22809609	10.73895109	8.299710745	8.013427123	11.34751608	12.78671397	11.18694412	23.68308496	10.80312399
ATG2A	17.77619111	19.65207758	18.54423511	16.87097052	18.25825407	14.62612034	12.62428512	18.21740793	16.34109393
ATG2B	6.328474527	4.968180996	4.392547539	5.111871342	4.047681927	6.824884744	5.132995109	5.563008781	4.481977814
ATG3	41.72384677	31.74146366	27.29047698	25.47960456	28.53032555	32.05599951	31.07591651	27.71053734	27.3507857
ATG4A	2.272550092	3.380289568	3.109398845	3.341999414	2.623588564	4.211980989	3.590001472	3.565639494	3.8690463
ATG4C	3.624132459	2.983518411	3.234670109	3.386924902	2.806137644	3.03062144	3.252448087	2.772918562	3.604190573
ATG4D	38.60283017	20.14641887	33.20888575	31.71605557	28.43911695	17.5522317	12.93984424	23.3613015	27.47377868
ATG5	7.918352796	7.492833665	6.792852861	7.174082207	5.818985366	8.430115458	8.022696115	6.033039991	8.546233441
ATG7	16.85238661	7.356771548	11.34537436	11.82701644	9.586602263	5.211976162	3.781194694	8.71488691	10.50785858
ATG9A	82.98264196	45.1752711	66.04016803	66.41181352	60.16214291	31.92041908	32.4888835	54.64577458	66.46484792
ATG9B	7.074960296	3.633846076	2.656517772	2.537402428	3.48898891	1.4047142	1.56641711	8.155381683	4.365824022
ATHL1	3.42886284	7.824913231	2.074993706	1.862762324	5.737709524	14.35444931	11.57545665	18.31963492	2.355533504
ATIC	12.33930813	17.04163319	13.61363971	13.24390968	14.73202043	25.0396678	27.36657489	13.96095395	17.11808285
ATL1	65.38944288	30.09182392	49.0983581	46.94253561	36.53814354	29.80458961	30.11051965	29.62773714	41.34093563
ATL2	8.009291597	6.606070405	6.784231446	7.047881536	7.066139568	9.440265385	7.671833729	8.126585331	7.241821412
ATM	0.957089999	0.910985865	0.532118872	0.7075671	0.493564319	2.032891143	0.796767249	0.607231941	0.397676009
ATMIN	14.4129689	10.62923096	10.60051257	11.93592124	10.58031274	16.90360624	13.9830344	9.731744555	10.49717716
ATOH7	0.498837836	0.670317514	1.157600398	1.373409342	1.914699388	1.401607112	0.747498951	2.036772029	1.771881537
ATP10A	3.187847523	3.380760688	3.493359188	5.730122451	5.323965085	0.663484342	1.280091954	5.856569327	4.170216206
ATP10B	1.749662645	3.055297035	2.163293253	1.494445754	2.009030314	1.162099281	0.752804394	1.329017186	0.898917186
ATP10D	0.913727603	2.374479433	1.090862496	0.900936294	1.260845415	3.214481373	1.516307817	1.460505909	0.94463461
ATP11A	3.06248634	4.021123332	3.194692362	2.438186643	2.725482823	6.433245877	3.257231434	3.350795035	2.470715221
ATP11B	2.905603232	2.809182066	3.670960165	3.306110379	3.142116126	6.245375756	3.617448492	3.553888849	3.124765468
ATP11C	0.255736956	0.783122458	0.299584084	0.27983446	0.307424285	5.485895887	2.085584472	0.621436716	0.66533706
ATP13A1	36.70728447	44.1948716	40.77417197	44.8536069	45.56425054	46.9867548	43.67828908	60.48043487	51.81177711
ATP13A2	206.6957117	222.4851315	218.1662514	185.747323	229.0792326	130.8790802	146.3752972	228.4069175	211.6266139
ATP13A4	3.693832993	3.742359165	3.172051261	2.745969932	2.685451321	0.403921502	0.255580253	2.802357864	2.158413545
ATP1A1	702.2272601	246.6030965	465.888929	515.196907	376.922962	66.01842727	127.4558314	293.390463	469.9861343
ATP1A2	349.6092921	300.4449183	257.2208189	264.0455658	206.1600355	60.71980632	53.86020386	166.0707849	209.2096466
ATP1A3	1024.896619	559.2399937	925.0957164	807.4005227	717.3792337	246.5358706	345.6181114	580.0431913	950.0320896
ATP1A4	1.527057554	1.588964714	1.182185969	1.246736309	1.41096168	0.84977007	1.254018306	1.67489145	1.479310267
ATP1B1	609.7986524	217.1136867	470.8662165	449.6395797	330.5166291	114.9306418	126.8416848	234.5007952	431.4007079
ATP1B2	239.8190037	193.4105016	181.923516	200.8014655	155.1411733	38.02461357	57.01028082	113.8054199	124.656221
ATP1B3	36.51710207	24.99655554	26.59790512	27.55995195	25.78257957	41.1567529	31.86292534	26.34659697	30.42523582
ATP2A3	2.859482302	6.996325293	2.363600837	2.887459507	5.473928862	1.422020546	1.365094357	5.035578735	2.602739235
ATP2B1	78.03711804	38.59713548	69.29962212	69.38657152	37.64391211	28.04844843	21.57755827	37.83480583	62.7950642
ATP2B4	103.1213608	55.9700822	138.4888343	150.6376621	79.70232503	27.57012352	44.71581714	50.9543204	119.5252284
ATP2C1	17.06749101	30.23546596	24.48971493	24.99824415	22.57869571	33.24287087	37.95174175	23.29626743	25.28918821
ATP5A1	471.2186608	316.9582378	343.7363617	357.4212693	301.7872035	285.564513	294.7841503	215.0125438	348.0022822
ATP5B	388.6760094	207.0580558	319.826074	307.6670925	254.8715685	143.0281625	151.2131466	214.6818572	333.1370032
ATP5D	452.3314134	477.7266625	615.0159353	602.8099657	591.8048768	201.075018	248.3531694	498.9789774	685.2363191
ATP5E	237.1587904	403.2474556	343.5907849	345.4026394	367.3062595	289.2875366	215.4211888	362.3294926	406.8663719
ATP5F1	152.8560961	105.8605733	137.4899122	136.0658596	113.1133307	101.7386127	92.99761114	94.00568943	126.0968496
ATP5G1	157.7095004	137.3806152	181.76643	176.8811188	162.4461935	81.79750274	64.57708961	116.8853243	179.4977875
ATP5G2	456.0925017	566.6083945	496.7637825	487.5817375	502.359013	512.2035468	447.7583673	460.6714853	544.3622987
ATP5H	273.5345574	147.1946642	201.6369786	200.6379563	178.1709885	136.0276695	91.23330947	143.2272718	214.2265842
ATP5J	165.5905279	101.3897773	121.8113665	133.5565059	119.2681383	98.56873166	77.58526866	116.7440942	145.4557927
ATP5L	116.4109956	92.4069468	105.7864501	90.91741144	92.16250686	73.82756037	51.08948618	84.22619888	112.1330313
ATP5O	290.7970074	239.0013677	219.1148557	211.0260582	223.5403163	156.8817888	113.5537352	208.8437344	250.3295997
ATP5SL	103.0139768	81.23940533	88.64751737	94.41077724	91.74256441	65.14162921	62.56553021	83.13823153	108.7976163
ATP6AP1L	5.815277752	3.952596199	5.962863791	5.833365931	6.599867031	2.184926127	2.127857337	5.173106793	5.76445893
ATP6AP2	41.39340139	36.10097395	46.91468334	43.95730917	41.50569094	19.04360768	19.24729365	29.16169077	42.92869624
ATP6V0A2	1.914193578	4.391917956	3.307922472	2.703621131	3.796471033	4.892051523	2.125857913	3.9384918	1.446649407
ATP6V0B	114.1695398	131.0447158	200.1576944	192.2278725	233.5576614	55.93235551	49.08612224	158.0643216	209.654344
ATP6V0C	3.066573619	2.281120579	3.748751609	3.484390367	2.462194703	0.923173915	0.929981334	2.353557422	1.894352724
ATP6V0D1	161.1063925	130.5680838	200.0942466	183.7410343	166.7766796	77.61243235	94.23849855	112.2276866	149.396268
ATP6V0E1	28.88504339	53.55577732	25.88517328	34.63082944	36.19283641	43.88950329	27.90416273	34.07409321	36.52226388
ATP6V0E2	547.1918599	441.7515025	692.3100158	596.9454274	681.0147074	112.7748818	140.1427684	430.0411198	575.331724
ATP6V1A	4.662949899	2.841934752	4.458775157	3.822680694	3.335011533	1.657132034	2.292289798	2.01994637	3.381459024
ATP6V1B1	0.142599444	0.035928599	0.093069985	0.130869122	0.087965733	0.050083509	0.106841269	0.137898576	0.066067298
ATP6V1B2	261.475183	63.61316139	139.3218626	135.8766045	94.01434614	55.42400489	49.64608374	59.81801543	114.9047937
ATP6V1C1	45.15315767	25.10295717	34.00383074	33.14516088	25.98890666	12.82017047	12.42140992	21.79086272	36.92249465
ATP6V1C2	1.105012669	0.713879815	1.109547023	0.780087396	0.955478542	0.159220708	0.169829778	0.511459643	0.603850175
ATP6V1D	86.50258076	55.5152374	57.58166028	66.89456728	65.0805198	35.64210087	30.27329793	45.26567973	64.29707475
ATP7A	0.519787705	0.774389628	0.51133093	0.082961675	0.483287927	2.031959518	0.745027063	0.407949953	0.272232662
ATP7B	1.174981892	0.507500918	0.563416299	0.5501669	0.716596641	3.408077364	1.658879397	1.277956906	0.740649185
ATP8A1	8.673946267	5.844494905	7.772558763	7.041561733	5.479139764	11.39197147	14.31237131	4.869835994	4.8132528
ATP8A2	7.548715644	6.236799899	11.0123553	7.516788302	4.908732053	17.56954988	12.76144375	3.940199547	7.225534252
ATP8B1	0.573603698	0.247752247	0.348621862	0.292454827	0.292058891	0.217448905	0.136433995	0.340447443	0.295282799
ATP8B2	15.85001741	9.027237637	7.967647076	9.401512329	9.370718716	15.55067325	10.6199742	19.87982608	10.18074353
ATP8B3	0.48989809	0.264497406	0.365417637	0.658341037	0.661972545	1.954122359	0.485032281	1.037734443	1.28077699
ATP9A	47.78221115	69.98320729	72.77991157	61.40560462	62.11810597	56.9824527	63.97225923	51.86155311	72.5283743
ATP9B	7.943806905	12.82438044	8.031498917	7.748642935	10.16954105	6.49594636	4.178053846	8.799795145	6.10975444
ATPAF2	29.20139056	29.01810528	28.1167762	31.92173565	35.10332159	21.24526	18.46188395	27.55856337	26.00718795
ATPBD4	2.278026117	3.741364792	2.239367251	1.703479735	2.567622011	3.289234469	2.054468568	2.882846335	2.619017814
ATPIF1	576.1739227	437.3290431	488.9494089	486.8373223	484.6407702	287.0057637	250.6066199	472.5552957	498.1735131
ATR	1.931332565	2.024463946	1.834160562	1.867201635	1.779562062	3.810067975	2.51055295	2.207366665	1.925114494
ATRAID	29.33235085	53.13303502	46.52844148	42.54846586	54.32279013	29.90605467	20.85845627	45.12797831	37.70839154
ATRIP	6.230780551	8.06533357	5.486718058	6.172060505	7.477055491	8.342410496	5.779865261	7.204951125	6.804513419
ATRN	10.2035643	13.04245649	13.83338229	12.02634218	9.638412375	10.66036455	11.81858257	8.513907411	8.982653691
ATRNL1	17.45345941	4.888589291	11.08377807	10.58972461	6.810564464	2.754045066	2.469326085	4.278278542	8.555078613
ATRX	29.73470057	38.54402876	36.21634629	37.21795073	34.8050345	40.57508218	49.59285957	48.93643453	44.16516583
ATXN10	45.73058197	84.31184659	82.69939272	83.67148052	82.36964094	85.75587107	96.90821678	76.35128752	85.89878101
ATXN1L	1.879371546	3.328964355	4.063900897	3.083685475	3.044713938	3.680386676	1.92013793	1.615481814	1.42482387
ATXN2	51.85767462	43.75225305	39.49357728	39.29626884	37.88072191	57.55112664	60.94057895	61.94416643	41.84989919
ATXN2L	90.959916	68.1359769	63.68550941	67.79008936	68.65858493	119.1813022	129.7388806	102.6780182	75.49635857
ATXN7	2.718801514	2.17959255	1.254677646	2.173805925	1.54162731	4.036590466	2.268517386	3.903926134	1.35506657
ATXN7L1	5.493173878	7.514243449	4.819746064	4.684605968	5.221412455	14.62447489	13.81285953	9.237688341	7.310944599
ATXN7L3B	24.48429645	16.81203828	21.25996935	17.87739183	15.62375317	22.98194213	24.51325694	12.90535222	16.60424668
AUH	27.79075339	9.534184444	14.33557456	14.7975197	10.45852948	6.96748395	4.86173031	7.43700068	12.97686986
AUNIP	1.689744647	0.162186322	0.840259786	0.713835075	0.882419207	0.584048804	0.602869052	0.657074807	0.67103165
AUP1	100.4561163	84.24613558	89.33031121	96.24190255	101.1019579	84.43339921	72.05045866	111.0816934	94.89491265
AURKA	1.012683366	1.438120024	0.747736045	0.577341736	0.921270219	4.96864057	1.517486645	0.830920964	1.208502011
AURKAIP1	101.4502575	97.96662286	96.20877931	117.0403569	104.7849406	73.03225262	50.73999671	108.6360698	110.9220365
AURKB	0.74154496	4.872675914	1.084119904	1.769416983	3.244767258	24.14837046	5.489283204	3.136115264	1.786526844
AURKC	0.96735497	0.48745925	0.544703518	0.574445706	1.521089395	0.819403325	0.895318269	1.430712075	0.975455328
AUTS2	17.62758305	22.1657643	18.14831469	18.53363828	21.46541914	147.869504	118.0461516	26.72654978	18.24377654
AVEN	4.809505541	5.608798684	5.161922116	4.266743432	5.349755156	5.40539365	4.547243535	5.905977873	6.621165439
AVL9	7.246504668	7.756866984	8.606086192	7.143518542	5.661621132	8.823706484	7.931891493	5.898196942	6.270651401
AVPR1A	0.206000855	0.49307738	0.605025038	0.354478297	0.402408427	0.633073295	0.385860423	0.464823157	0.143162408
AXDND1	0.04991293	0.291758489	0.034748303	0.018322824	0.238108823	0.112194084	0.037396785	0.283169468	0.046250004
AZI1	14.44325825	14.68705156	9.048532736	12.13680082	12.13421848	26.90022467	29.77776021	20.76072933	12.29118256
AZI2	15.69370637	16.1055602	13.65702396	11.69070017	10.59543932	22.34995523	22.76435565	10.50599577	15.12687344
AZIN1	19.58858821	37.02805271	32.78895389	32.91351414	30.44964429	39.6362499	43.06220205	25.42989847	26.9782456
B2M	181.1892201	359.5204332	145.3475521	148.8918068	184.3754374	100.5819961	79.67407061	173.6426977	123.8128928
B3GALNT1	9.541508751	13.830037	11.74233969	12.70410954	10.46082597	10.99668251	14.56769182	9.093243555	13.38332965
B3GALT1	3.098258791	3.988837141	3.288399636	3.122802687	2.621959753	6.365448654	5.850315427	1.754954515	3.667436238
B3GALT2	15.78657135	8.671328634	18.43493117	11.66295318	7.147140151	25.18875841	16.40055252	7.896645261	9.071967923
B3GALT4	5.830304309	4.906671144	6.852062777	5.405861572	5.314499669	3.884313115	4.93122494	5.386231043	6.655583016
B3GALT5	0.163160124	0.176181253	0.10141835	0.085564838	0.095856247	0.417506348	0.052391212	0.165294865	0.086392231
B3GALT6	18.98355097	26.58954639	32.12956325	25.81293272	35.30657293	23.89366683	26.35654181	29.67211496	27.60618686
B3GAT1	202.5403221	196.3455044	276.6174698	302.7363165	287.0630409	253.4475237	168.2843273	175.3575918	218.1736938
B3GAT2	1.968664545	10.94774357	2.783912839	1.806720931	3.064954202	8.124310363	5.241528781	3.35425517	2.866586662
B3GNT1	162.147859	93.52967788	148.3982159	137.6698236	138.7494669	38.46374265	38.26264904	91.38322502	134.5588226
B3GNT2	4.80131417	5.26618197	9.832368379	9.819876793	8.431515521	3.626658404	3.176870542	4.968651765	9.163709077
B3GNT3	0.062525877	0.031507376	0.027205728	0.028691229	0.02571368	0.142741438	0.128829016	0.060464677	0.115874667
B3GNT4	18.06330746	11.77790234	16.20549111	14.36242394	21.94074671	3.337153589	5.424925008	18.31134169	19.82158941
B3GNT5	0.041057845	1.220676585	0.375159546	0.178981902	0.607859335	3.734847189	3.899108564	0.913200075	0.304358091
B3GNT6	0.18031869	0.757202337	0.130764557	0.386132969	0.271904634	0.527759934	0.292721115	0.232499182	0.250628649
B3GNT7	6.176737481	15.8481319	11.83516825	6.422719557	23.65391999	1.154350136	1.67706906	12.0193016	3.990662029
B3GNT8	1.757962277	1.181138256	0.653360273	0.235280378	0.888637756	3.061414892	2.140346675	1.08611756	1.102936186
B3GNTL1	18.62038739	12.10305631	15.10495508	17.81583944	19.63280426	8.453062026	12.96788805	22.12507702	14.13351859
B4GALNT1	25.91952576	25.57566649	32.28652561	31.62409738	29.11001341	43.18332367	38.47476057	24.55173611	26.30082007
B4GALNT3	3.590714693	1.030871837	1.223926894	1.46676863	0.508292174	0.755926006	0.271425796	2.115691805	0.868825144
B4GALT1	0.722372151	1.522224086	0.400033994	0.542413106	0.792198768	3.259791558	1.21366822	1.383005222	0.689643556
B4GALT3	36.94240481	42.29928348	38.54992175	37.00194263	35.55880961	58.10282838	66.4343094	51.29859285	43.13905981
B4GALT4	3.734232685	12.64163679	7.640986866	5.04133948	7.708136552	10.77581569	7.972218243	9.70404496	6.626466383
B4GALT5	15.62950654	24.60561252	23.14270736	19.21883476	18.54065197	27.72189613	39.50617619	13.961767	19.16803413
B4GALT6	7.148927488	6.570201586	10.41158033	8.549504168	6.017070697	2.692965861	2.76832894	5.205839402	7.808429522
B4GALT7	20.94745188	29.27753667	26.42326602	21.12425847	33.21339665	27.84918002	25.7686263	31.63033982	27.35166778
B9D1	8.690884544	12.81337223	10.0989714	7.762958764	15.67519489	7.119238542	2.93696569	14.79703754	7.479578557
B9D2	23.68629428	17.93623036	20.27445015	11.64103145	26.02911042	31.23055393	16.53452107	23.2809621	25.78595388
BAALC	76.57109652	62.68648168	72.26210241	81.98257457	71.30444626	16.02354889	28.83814944	47.44540186	56.73766238
BAAT	0.19769252	0.245216287	0.44994181	0.265167224	0.400249958	0.331142935	0.250663311	0.27450838	0.21136684
BACE1	32.87748992	46.5632969	62.68265904	55.80021207	66.31005296	24.60797588	28.12309828	47.87984833	39.22833439
BACE2	1.915851458	6.215689046	5.778166387	4.889386482	6.43264625	7.779619201	5.446781431	5.414266659	10.33538394
BACH1	1.424026562	3.317235483	1.71208115	1.679462145	1.910999679	4.387227527	4.81058135	1.546198177	1.643615748
BACH2	1.296896057	5.860826057	2.973586022	3.791430706	4.350253883	44.07327738	38.87029494	8.045904026	4.176418092
BAD	41.24012798	74.81263532	65.67793446	62.66211278	78.75535369	51.66423023	37.63609737	64.12884417	65.73900011
BAG1	38.89713182	39.91250615	42.16150786	44.22263739	46.84175289	28.86758626	34.35712698	39.33954274	54.96118548
BAG2	4.273738317	3.048442122	3.124727744	2.847608575	2.776798373	3.235062904	4.503350334	2.943949519	4.357923127
BAG3	8.792381503	19.45420185	4.498056049	5.623928311	13.98130449	5.923429357	3.69305281	16.71306545	5.480803972
BAG4	6.513275241	3.967912582	5.837195889	5.568581191	4.171114838	4.319088205	5.086377701	3.269402611	4.931822785
BAG5	13.0172921	9.892202992	10.07943649	9.875115555	8.691987327	12.54816936	12.45353155	7.512294989	8.252094783
BAHD1	19.07066478	17.12732809	20.29139219	21.25278254	16.78421509	18.95419026	22.76806848	17.51298728	20.11294466
BAI1	91.59956066	97.24062783	116.4828032	134.4806118	128.5509443	34.59561438	72.24792269	115.6573173	127.2758009
BAIAP2L1	0.205690846	0.621897287	0.067123838	0.047192646	0.401802847	2.07696765	0.500863669	0.39782027	0.262069435
BAIAP2L2	53.84279732	24.79891968	31.64575841	26.97829672	23.15076226	2.723211569	9.134083232	19.72618761	43.06312495
BAMBI	3.387940301	17.88909866	13.33049208	10.60577214	17.48872745	10.17625164	5.170201078	19.26893538	9.93794427
BANF1	135.2946858	208.0528375	140.4878163	151.9771923	177.5375246	250.2231806	221.4404319	180.9522258	179.9964602
BANK1	0.190718466	0.106783139	0.055322531	0.01944776	0.130721171	0.044655855	0.023815664	0.109292639	0.078543262
BANP	16.86289779	19.90721538	13.37560999	11.49751673	4.77994839	24.30366868	28.30240481	17.52516602	18.87700357
BAP1	101.4935004	72.75082961	94.37644296	91.59995294	76.78989079	60.6524205	63.7626559	70.11271823	85.9300994
BARD1	0.132649036	0.548113375	0.242411904	0.279995654	0.414593155	2.553063266	1.152877846	0.444690787	0.503949091
BARX1	0.286489565	0.209985136	0.362632442	0.047804136	0.942547467	0.03658921	0.31221755	0.335812461	0.096532783
BARX2	0.19332612	4.968361179	2.523552494	1.264138796	6.400160297	0.577146917	2.299457965	12.37005813	3.157318336
BATF	5.885105146	4.411270089	2.272600727	6.616215939	5.354783808	0.335880284	0.496052856	4.315750419	5.623632068
BATF2	1.222117015	2.019942852	2.339731491	1.435628649	3.25680857	0.858459292	0.91565948	3.466699172	0.54356657
BAX	27.93660407	56.58929155	43.88048562	40.68261185	46.98101216	47.87530024	43.41933518	51.73907973	48.26430408
BAZ1A	1.020291968	4.750226123	2.097143467	2.177185481	3.094181369	12.50909956	5.032198814	4.099975495	2.691246976
BAZ1B	27.07283925	23.82789211	20.4434039	22.00172375	19.59429983	43.01131242	33.23282202	24.26664799	22.42957565
BAZ2A	10.68182712	11.29639782	9.295571456	10.56005066	9.228594762	19.93102464	16.19103902	14.79943417	9.308828058
BBS10	1.668024202	2.50702344	1.443162516	1.760875606	1.356084607	3.542132873	3.041301989	1.902078167	1.99232332
BBS12	1.627161512	1.742376663	0.914495701	0.917763534	1.44986378	2.333578508	1.854101441	1.289413245	1.617690241
BBS2	13.61428722	9.673611191	8.491393979	10.46066173	12.58735746	8.264573074	8.558407687	17.88548479	13.53409672
BBS4	6.275097502	7.312734422	5.086551001	6.21517684	7.250064467	7.664194928	4.016961773	7.657844656	8.840170822
BBS5	7.458665813	6.661391818	6.543472346	6.372075018	7.182125022	7.965344413	4.929546654	5.394929992	6.040365417
BBS7	3.954189635	3.252903235	2.839883479	2.754477989	2.948630384	6.927183008	5.693263621	3.470631738	2.416919776
BBS9	3.58222488	5.323400579	2.365162575	3.349245378	4.526192986	5.707176347	7.519370947	6.018121737	4.618597144
BCAM	35.4060075	13.17729208	22.01352966	25.60717654	19.12473935	20.00999188	9.83002894	19.11812798	30.05983883
BCAN	110.3660953	901.4514816	298.2918986	282.4634569	443.3590289	50.79522341	96.47749121	438.8318001	261.7767076
BCAP29	14.47474051	5.450776099	9.46759319	10.5870635	8.742651044	7.356674111	5.270277943	5.522440536	7.705665335
BCAP31	152.3791328	111.1791351	125.7547642	120.1849368	121.301118	53.56400328	54.33892874	103.5768364	126.4300143
BCAS4	8.672688262	7.779043258	4.377360134	4.881683966	6.610155992	6.660598266	5.501579631	8.200415301	5.196763129
BCAT1	2.876589102	3.514036968	4.75369194	2.85328905	2.031402549	3.571803839	3.287310969	2.210422705	2.288549301
BCAT2	22.68188866	14.23390915	12.30892178	12.92298266	14.1132092	19.5455452	15.55694725	17.0689683	14.33711318
BCCIP	31.34069334	28.94960003	25.55587152	25.90378726	28.7700286	31.41874983	22.51964133	23.24037228	23.06952126
BCDIN3D	6.006317014	4.52724231	4.63387482	4.331040611	5.770461139	12.0012609	11.8176879	4.913476983	5.822766186
BCHE	0.699978761	2.231531001	1.814981435	0.904601345	2.255923885	1.103794899	0.642186599	1.399855023	0.6486099
BCKDHA	62.14543668	40.13611703	37.81526657	45.96619161	37.88009782	28.58727316	36.41528183	42.59597559	50.46958687
BCKDK	68.99790642	67.53317504	55.90522303	58.73560664	65.28450783	65.80043552	60.57115266	62.40891054	65.96940929
BCL10	1.36607725	2.846540805	1.959900025	2.016089726	2.247189442	7.313572283	6.694376073	2.189838322	1.898738815
BCL11B	5.434382384	14.9923634	7.014205585	4.934958491	3.850007087	55.35095405	19.04954748	5.534925391	6.051150862
BCL2L1	44.19760073	43.61110096	52.56724007	52.71257221	52.6469274	58.15995667	58.49764939	35.9623574	48.71192719
BCL2L11	0.907178542	1.127601597	0.157889523	0.721546324	0.397947635	0.998334978	1.042198759	0.467878884	0.224161081
BCL3	5.361570478	0.439518438	1.049238311	1.200702086	1.265993321	0.684756628	0.922588795	3.539241485	1.045916755
BCL6	31.78744484	19.63380145	33.33387609	36.38617481	30.92798954	60.20304648	7.328135045	40.97460794	34.56290593
BCL6B	0.685934964	1.910165896	0.59691637	0.77860387	0.653260579	2.510564879	2.245063543	3.165329589	1.421729518
BCL7A	27.06131196	32.04934093	29.90134232	24.53989311	33.45896784	57.24231548	92.4669162	33.6097672	33.96697697
BCL7B	137.1013507	62.52913644	93.60951083	92.65310748	63.2708935	49.3467079	41.1390731	63.57103164	75.07261998
BCL7C	25.75735799	66.36804219	32.80265268	36.03648824	57.51731518	91.30180689	72.2365338	77.09140398	41.18719041
BCL9	10.47790251	18.11982776	11.73684081	10.4164816	11.64467444	47.69103486	43.5737746	14.55030177	13.79057352
BCO2	1.505935418	1.734525698	0.717654549	1.1188074	1.282864376	0.176303938	0.255212457	1.502522912	0.448527976
BCOR	5.558627976	8.521407187	5.614393444	7.229132233	8.046830863	26.59619353	28.26110197	10.11967392	9.908866141
BCORL1	5.074989473	11.9038931	8.036435796	7.408933639	6.818297435	16.48799022	19.58026487	8.988698544	8.94768416
BCR	66.88073588	49.75496451	65.93936571	83.06840447	58.83613533	55.17181974	71.17113564	45.16998292	59.54390503
BCS1L	23.37166086	22.69474899	18.64615099	19.0067145	20.65433657	25.53638241	23.00714445	22.70018471	22.22557677
BDH2	23.36490582	23.07411369	23.65786129	16.18277359	19.81006855	7.700167397	4.810611375	11.06512833	16.39730088
BDKRB2	0.250027257	0.279980181	0.048350992	0.33144201	0.434143076	0.526884625	0.270588543	0.429839951	0.231678678
BDNF	3.443984777	1.620890684	12.27391963	11.67674337	7.521460371	0.656550005	0.082016734	1.628582859	4.424046517
BDP1	16.02875519	13.5743227	13.86828108	19.05642066	11.22604057	14.86211584	12.31508506	21.16816644	23.3003654
BEAN1	4.236572961	9.939296433	9.065811042	4.780413613	8.28299289	8.244768667	15.61087748	8.059499074	8.430529676
BECN1	42.99221246	27.19441797	30.08801394	28.9826672	26.05475426	20.75064059	16.65150405	24.66947381	26.92308908
BEND3	0.618282119	1.135456416	0.310869468	0.226968733	0.678047087	6.929557963	3.325047857	0.744053473	0.611102585
BEND4	0.27134741	0.517637777	0.573465257	0.426902053	0.374627746	0.94621399	0.755130818	0.312383685	0.556747211
BEND5	25.66531621	12.20188883	17.04478664	17.76886039	18.88758235	23.80923649	26.22033152	14.93347691	15.08964275
BEND6	56.93580268	18.99229315	43.42133435	35.24367727	19.97034315	6.759510703	16.02201141	23.03454572	30.13534479
BEST4	0.493921563	1.086072924	0.468896613	0.267853924	1.107952105	0.283866881	0.033642364	0.95527834	0.395264324
BET1	3.602809015	3.630978561	3.821082532	3.409765861	3.14850662	6.999087906	6.326648865	1.814604404	3.025436005
BET1L	7.674990335	11.9051729	12.37058247	9.677349808	11.08832119	11.20430217	12.05086566	5.421272424	9.956451525
BEX2	147.1458458	111.7430542	132.0969216	136.34571	139.0110924	100.320559	106.85985	139.5882894	135.449545
BEX4	176.6920915	146.522348	164.5367976	168.2642743	173.8956776	108.5537223	136.2346013	151.7976077	164.9741288
BFAR	10.49607148	13.03303819	11.57519268	10.10989516	12.62870166	20.54200604	14.11843508	14.73325061	12.81980094
BFSP1	2.192836774	1.733007521	1.33166133	1.997974532	2.205844319	0.653808304	0.827390921	3.173195203	1.403335299
BGLAP	5.864225647	11.25187679	10.40264417	12.62660271	10.2031541	13.54597765	7.3510231	15.12242202	10.97224103
BGN	27.81858055	39.12012239	17.96434929	19.3230736	28.05667815	95.50400994	55.10344193	59.73693315	37.46668238
BHLHB9	13.61844808	8.654737249	10.63539922	11.65658357	11.64523338	12.6123108	9.548516353	10.43173153	13.42907318
BHLHE22	13.0044798	46.82062274	22.24336001	21.86660726	32.87528799	100.9029897	246.118117	44.13568784	46.92624937
BHLHE40	101.2661003	17.69514419	26.97696631	32.02606166	31.14881746	3.538833342	13.25007461	42.83969993	45.73152638
BHLHE41	32.68472255	28.44842102	12.68921571	8.786723533	11.76701039	1.430101943	1.85520573	27.3149099	12.08385247
BHMT2	5.069233941	0.252289834	0.054461282	0.201022521	0.077211681	0.065940994	0.046889815	0.201733493	0.144975974
BICC1	1.099252849	1.355345538	0.895535831	0.665396928	1.615896198	3.581485115	2.006441187	1.462588538	1.278646412
BICD2	13.61181728	20.10866524	16.54459045	15.17002432	14.29514997	15.51632923	16.8807273	15.19332788	14.66169151
BIN1	272.8193082	335.1191959	417.7217924	394.1150504	546.619649	107.40651	167.736187	341.7560154	287.7923055
BIN2	2.004982866	15.07722762	5.204521172	2.956664243	4.327106762	3.105642239	2.259741062	8.109079409	4.779583027
BIN3	21.69688114	16.13430778	15.97633621	19.18654027	19.32673866	16.47473861	13.09708477	27.97550887	16.64532885
BIRC2	5.677600637	8.486982175	5.413302683	5.953673978	5.986133127	11.81055227	9.999491648	6.829266458	6.187786347
BIRC3	0.665570544	1.623274264	0.278013496	0.464223415	0.56932711	0.121555428	0.079787578	1.167115098	1.085439126
BIRC7	0.854259794	8.381494939	1.049500949	0.760929367	1.32259067	1.129530438	1.656589587	4.567839622	2.235017836
BLCAP	130.160115	109.3938895	128.0265541	132.101757	135.3825734	90.11866646	96.9293435	113.3864086	150.4019688
BLM	1.678651686	3.566448141	1.408159789	1.832022906	1.859573018	4.567862082	2.713715626	2.583652945	1.95483691
BLNK	0.520067969	3.649527458	1.072770605	0.830832652	1.077307507	0.933581739	0.721585092	1.589487078	1.267224036
BLOC1S1	265.1966253	199.0447783	268.4643229	257.4832995	251.7081363	163.4133953	158.3610612	225.5578382	273.8131128
BLOC1S2	39.72164226	22.58153285	30.111313	30.67319399	35.29691683	18.54740321	14.15859282	26.47966059	39.3918758
BLOC1S3	16.20685247	17.0188948	18.19657118	15.1857013	19.38922309	7.164931881	10.99647814	16.87816821	15.3850523
BLVRA	42.61736359	30.22924078	25.51958153	24.19246035	26.06009461	31.81677563	26.48548464	28.11201393	25.54876965
BLVRB	67.37141069	52.26693851	46.60727027	45.03759889	52.52256122	30.98197849	29.23330561	52.18287485	58.16065917
BLZF1	4.168964125	2.99567442	3.079902957	3.190278537	1.79217617	4.777501575	3.293417559	3.118042841	3.512896629
BMF	0.876163891	2.649043253	0.280905562	0.677128492	0.417213993	4.470105275	1.278364434	1.367540733	0.811865453
BMP1	12.99232974	8.916215679	8.562131099	9.76237858	8.663015711	14.6553042	8.260022188	15.32744133	8.571436705
BMP2	2.025001924	4.289419575	3.228947206	3.04915069	3.44082429	0.962485793	1.508128207	3.048767215	2.404481573
BMP2K	2.200991417	3.604575763	2.681494641	2.575418967	2.036597952	4.792774079	3.153849741	3.724760441	1.937495333
BMP3	0.337534375	0.480244913	0.449234379	0.364433623	0.293951732	2.775422335	1.710756242	0.204804625	0.919894035
BMP4	6.8993424	8.785571825	3.16425252	2.096338543	4.025962391	8.464736542	5.09941133	10.6690322	4.14682709
BMP5	1.320898715	0.380350435	1.929478275	0.952474863	0.620820287	3.567793162	2.615558341	2.777739303	2.156505935
BMP6	3.822379409	12.3611164	3.088727951	2.197286119	4.802215355	11.89061621	9.535780257	9.34248018	4.437066755
BMP7	16.66803157	13.34151898	10.2131305	11.62156678	11.78795713	13.47944116	7.126285103	8.414880856	9.826963934
BMPER	6.330967492	5.871538398	6.705623651	6.307948078	5.79945512	2.942837922	2.627446539	8.138903005	6.992841108
BMPR1A	4.038901839	14.27898924	5.262819539	4.628420975	6.433051242	11.8586568	9.94292812	7.191553019	4.990002298
BMPR1B	4.284468442	10.29941483	3.545076861	4.157633315	4.924883167	2.429854468	8.314677438	4.573399885	2.082647658
BMPR2	11.49681655	16.13650626	18.27249187	13.65070261	11.89459547	22.66543284	24.16303717	11.44632957	13.76709286
BMX	0.027303549	0.027517029	0.11880088	0.037586312	0.056142732	0.038358005	0.020456923	0.228830098	0.025299842
BNC2	0.45254801	0.535141353	0.246792412	0.210429367	0.347404842	1.521614926	1.152828706	0.637966587	0.475248804
BNIP1	13.18905532	15.62316484	11.38157422	12.55896705	14.67532113	16.18864686	12.62556447	15.76310729	17.37496742
BNIP2	2.94399862	4.940227463	3.02208868	2.911673757	3.996536006	7.127474061	5.064688365	4.422443657	3.800589719
BNIP3L	45.96213966	45.54516909	37.27295543	36.84289641	36.47158448	52.64599363	53.3568964	42.19947503	57.78909918
BOC	5.277037611	21.6446557	5.695266046	5.502971684	12.79182834	33.0200438	27.62924069	19.63569056	7.055604187
BOD1	24.5930566	22.84519977	22.44848039	18.99238129	19.23810584	59.56682171	56.03557453	26.99364619	22.74366741
BOD1L	34.95514484	27.08982782	31.488663	34.98108439	24.23538199	37.03538715	32.394278	34.00760751	35.85259637
BOK	43.95437906	52.45333761	31.11222404	21.09762735	47.13419871	48.754315	61.92393153	44.29572408	27.47059059
BOLA1	33.39005829	30.62956261	27.26978527	33.54563322	27.69969041	31.64755579	26.40189654	27.85435209	35.46837199
BOLA2	26.03297632	24.16074034	26.35678519	24.60420312	27.88287741	28.39033458	19.074888	27.42778143	30.03581281
BOLA3	74.73973327	30.95511217	36.69650166	34.82432844	26.15769796	17.61982874	12.36942787	25.74210041	33.26367837
BPGM	11.61129817	11.76108638	10.95352932	10.13677015	11.34795636	8.019117792	5.950855798	10.81964353	10.97617983
BPHL	10.84722636	18.38420866	12.81278248	9.835347832	11.9225434	18.09913703	4.246634889	10.45814122	7.757223487
BPIL2	0.896860676	0.271161908	0.624375018	1.028855423	0.51636578	0.83473337	0.352781247	0.34691807	0.623282533
BRAP	12.00097226	8.428871092	9.35240765	9.053794969	11.94464699	10.37528362	10.25105895	12.61354936	9.498825803
BRCA1	0.849028107	1.765565311	0.692015645	0.680416387	1.1064981	5.41789206	1.308090465	1.518730219	0.698076437
BRCC3	3.936857215	5.20030303	3.392682038	2.80622043	2.766492788	5.396540136	5.269282315	3.449778127	3.258359336
BRD1	10.46091051	13.74799235	8.961606318	9.494890486	11.19632142	36.53874219	30.9490132	13.12988125	8.894330861
BRD2	68.89575506	107.7000076	101.11196	90.83080292	112.9418784	122.3313508	132.1996672	112.9762368	100.5113748
BRD3	28.52642874	85.61894433	50.34046924	54.7879566	60.83356662	133.4058407	142.1586996	87.3850763	69.56545628
BRD7	28.46788193	39.05924821	26.97606143	30.9632493	31.63196019	52.80554796	50.11044057	41.48611053	31.34543533
BRD9	55.3041588	52.39510302	43.35743579	47.79479618	48.9009349	72.94231708	62.72873045	66.04427003	57.03475383
BRE	38.03490034	24.82187931	29.99331355	28.38986242	34.27964644	15.66398338	14.2832771	28.63331846	33.42750567
BRF1	32.51233477	41.30327882	40.05558386	40.12562198	46.51563943	48.76461708	43.722972	46.33588518	32.23054465
BRI3	96.81610996	140.6655983	79.05962836	75.08031623	87.51229073	115.1232064	113.379573	99.77290282	96.24471647
BRICD5	1.057906865	0.1776964	0.245497298	0.938520006	0.319045995	0.866964152	0.211367092	0.909362125	0.326756994
BRIX1	8.949388316	6.916032178	6.495099903	9.057250736	6.328000779	12.63486784	10.05786535	8.232480731	8.800671939
BRMS1	24.42619762	25.26051959	21.06017792	20.12522612	24.70773779	30.82082058	15.92378123	22.70712201	21.7811903
BRMS1L	8.361695864	7.184620838	10.00524238	9.420151838	6.701126061	7.040739728	8.855224338	7.222153993	7.226557669
BROX	5.805942669	8.65510415	6.315580932	6.678928791	7.776560038	8.411503215	7.537060588	6.446331294	4.389821167
BRP44	87.06060494	53.21348092	77.90561544	80.47434737	58.38336436	33.5972389	27.17888552	44.98249732	81.62599543
BRP44L	61.08713114	39.81283216	58.29590078	63.89378464	54.54310249	29.27258642	24.32307916	37.41083607	49.09209312
BRPF1	11.00660014	11.05619323	11.37292748	15.11525885	14.30250727	22.59449585	18.61853354	13.19331919	11.94226229
BRSK1	252.9673921	128.2775864	199.125503	212.3141033	170.4773226	123.0535789	158.0514618	143.4889335	191.7570096
BRWD1	4.35209277	3.495868555	3.749793218	3.669814419	3.122389733	6.713441785	4.561840934	3.866933427	3.549582236
BSDC1	59.38723152	65.76152717	63.07330023	65.00866694	56.68954823	74.39062028	79.48711551	63.494884	65.85334026
BSG	272.9500205	172.2770279	235.9866627	240.0438047	226.6121486	121.87809	88.76630732	166.7225933	240.6697315
BSN	21.22625886	11.51774801	33.36512068	27.59421084	18.43168509	12.27829259	15.94326413	7.912331649	17.65314368
BST2	4.489540522	13.68165926	3.782872729	2.943020018	4.747672973	2.552927241	1.842050986	5.191471562	3.895938285
BTBD1	26.7435858	30.28458743	35.35628715	33.72177104	29.03735477	23.99422791	27.25613897	26.10936085	35.68897693
BTBD10	34.78300834	20.68997766	29.38045153	35.18262528	26.76138392	26.47927604	27.15222933	19.25588791	29.7705563
BTBD16	0.97524543	0.611976067	0.448359766	1.367862454	0.96861783	2.753116394	0.317093322	1.067655774	0.272807777
BTBD2	260.9205699	395.1149898	311.1505192	291.8418794	308.4775683	220.8079054	341.1908267	322.3677349	351.7779381
BTBD3	42.62993665	10.044289	26.11180226	22.07143523	11.84706	8.475890511	5.147036397	9.91318386	22.80157953
BTBD7	5.321715538	10.55941903	6.075068217	6.635207462	7.418641822	15.80186832	13.79995072	13.52475079	7.819590671
BTBD8	0.355447903	0.31046346	0.247455147	0.044481579	0.175412944	0.099871797	0.071017584	0.061107621	0.043915052
BTBD9	14.35809094	7.595369582	11.92679796	11.05212497	7.131704806	5.446684119	5.867815776	4.94882808	9.027988143
BTD	6.549325086	13.25324367	5.924644877	5.464157621	10.43293587	7.418961284	4.538507836	8.778341264	4.98928224
BTF3	62.69768049	88.92180774	59.30893288	56.8534242	66.0314856	148.395153	133.6855155	75.13276819	67.16779194
BTF3L4	5.659247271	6.064476378	3.615681117	4.667768227	4.831476399	10.2149097	7.782529697	6.003791763	4.779283423
BTG1	9.261314535	29.67347264	10.51081225	12.60755137	18.28177278	46.9614557	62.91315847	28.93288871	18.55784149
BTG2	4.274617772	26.51719054	5.729987051	6.164690649	10.56942117	21.89507428	13.28828943	21.97794712	6.544127593
BTG3	5.627747735	12.13048884	9.466735641	11.86175444	14.9273482	19.14149099	13.61799951	13.67934311	11.10317174
BTG4	0.919008091	1.094592444	0.327167166	0.498378573	1.133822381	0.674887532	0.782452294	1.131088623	1.083810605
BTN2A2	3.451249815	4.04610935	2.416695354	2.862617527	4.361414095	2.940238242	1.507764374	3.814259986	1.72485549
BTN3A3	9.104289626	3.032238189	1.887181523	1.398537471	2.346104948	0.837137696	0.746537331	2.796171548	0.814650583
BTNL3	6.540483321	4.423710681	4.705121226	6.135846924	0.251044699	7.207903187	7.023898852	21.02668801	5.737274623
BTRC	20.42394709	14.23102094	19.3363242	19.583847	16.53349742	14.4112176	14.74607274	14.35467025	18.48771913
BUB1	0.0595822	1.561249555	0.241965733	0.355426044	0.514565027	8.105472343	2.321352453	0.486552342	0.441677457
BUB3	20.87613599	18.00383196	14.00929585	15.72741548	14.12371394	52.0419419	41.89156039	16.20392093	15.04542148
BUD31	30.19861711	48.43092333	44.33242561	41.18007174	46.13980155	42.17157769	38.41505536	49.01042549	50.27716635
BVES	0.537140378	1.165963415	0.485410052	0.568794074	0.76464772	0.377306872	0.123829935	0.29301363	0.191431395
BYSL	10.22529607	13.94851389	15.44467098	13.61808588	15.44715942	14.60707624	11.56919378	15.89216825	11.97920769
BZRAP1	22.71126809	12.68020374	19.06522756	20.41706932	17.17874858	8.278402802	7.063062431	19.48185668	16.98792696
BZW2	14.26914349	38.72927859	47.56243371	47.59081918	47.83508052	66.33862809	57.76495348	42.50879511	33.15838019
C10H20orf132	1.526171789	0.279655378	0.275970861	0.300134553	0.562427079	0.417677294	0.267304584	0.741124857	0.413231981
C10H20orf194	9.590457188	9.814033058	6.629013425	6.952314537	6.542638919	15.35727407	9.400141036	9.622824413	4.38477405
C10H20orf195	0.86168814	1.048099722	0.439573586	0.627190266	0.415465982	1.085331421	0.111312344	0.306494573	0.110131314
C10H20orf196	12.10892523	3.176280017	9.238325505	7.713019453	9.504782869	6.524957383	7.415419408	4.206241264	5.994404633
C10H20orf24	35.45822059	37.46599113	32.83645871	39.10090069	33.06580522	41.56718128	25.85914399	32.65649625	37.09235788
C10H20orf26	0.828931336	2.590622794	1.020098121	1.137272229	2.954439401	0.852821774	1.311145397	2.817763606	0.744823391
C10H20orf72	5.039238474	6.254250047	3.776197087	2.840483908	4.950685035	10.89235969	7.096731905	3.709986374	2.651773551
C10H22orf23	1.679081152	2.131744443	0.436454872	0.960597727	2.403367538	0.765874978	1.012963639	1.968156762	0.161647748
C10H22orf28	39.30016908	34.45456849	37.40110419	32.53646294	39.22216109	46.3219038	34.60357212	36.79164644	37.29168648
C10H22orf32	64.03379123	68.01178736	53.9842532	54.63892916	63.51037109	66.0236498	45.08847564	65.0754038	62.13484474
C10orf128	0.239792223	2.054170382	0.834690813	0.22006676	0.493071083	0.168438749	0.269493043	0.309183122	0.111097378
C10orf72	1.942901336	1.709445781	0.845378698	1.018901154	2.34631524	2.621214023	1.317062118	3.061833764	1.857471953
C10orf85	0.795030055	2.307589097	1.868004248	0.919334266	3.034142393	0.167537379	0.786282633	2.337217228	1.149229739
C11H12orf10	92.24859116	76.7044697	86.28887626	68.6120895	80.14183796	68.96697749	65.87318828	84.42099902	98.54766143
C11H12orf23	4.733560762	13.82720304	6.082335045	6.567170805	7.026262934	9.338643493	8.880291583	8.964302866	6.887676718
C11H12orf26	0.35770658	0.32255568	0.245750911	0.311003438	0.201303401	0.317388718	0.19747975	0.145648248	0.366345899
C11H12orf29	3.888149288	2.464118768	1.743673479	2.429951816	1.030028074	3.108179961	2.832734026	1.522443595	2.066643892
C11H12orf35	1.876087002	2.37326309	1.371008218	1.404996116	1.195082845	9.177894863	7.3702264	1.945239366	1.413423629
C11H12orf4	6.384068488	4.544282455	4.32790022	5.318088354	3.444282536	6.184083223	5.860258957	3.764609497	6.114129665
C11H12orf44	50.51792597	37.93887433	55.14386892	53.98378613	50.26028751	32.35994583	30.34424102	45.74607594	55.96104895
C11H12orf45	10.59861303	15.93466865	10.33195143	19.18777	13.90961883	18.59178384	15.44788934	12.32147146	18.83665456
C11H12orf52	53.46418964	45.83217433	47.72077769	40.97951135	49.03795028	22.02508698	28.85994317	44.97340836	48.60752119
C11H12orf56	0.089509867	0.631468071	0.175260473	0.164293455	0.184054039	1.100312067	1.659844183	0.432795628	0.082941068
C11H12orf57	425.0523867	494.0008935	446.0918704	471.5309759	504.9727989	440.670618	469.0572875	589.7934596	588.9501854
C11H12orf66	2.492552698	2.286090588	2.674046867	2.444855919	3.113141586	1.639693693	1.719305287	1.751460933	1.955245244
C11H12orf68	66.58429252	90.08806791	88.82223474	76.99674885	94.56166219	28.14982578	57.87232132	95.88216038	143.0089598
C11H12orf73	8.676236654	10.1116308	10.25189405	13.3400577	14.67820993	9.185080545	8.780414122	9.67592488	14.05963386
C11H3orf37	19.54602656	18.0387231	18.58272746	20.99852184	19.82719699	17.93486491	14.3587034	15.43734426	17.85101694
C11orf17	24.12980271	20.07497707	14.18677691	25.90999282	17.44910795	19.14893129	14.03449946	20.39363083	22.35900544
C11orf24	62.39026673	77.56780741	100.2702622	109.5514396	107.871984	40.0464238	58.2064679	112.8783527	105.1526421
C11orf35	0.720460067	0.248946233	0.358263376	0.094456365	0.728022425	0.838642328	0.370147071	1.592479335	0.495922632
C11orf59	117.0191128	109.8791712	111.5346757	113.3991892	120.4944549	69.34287866	56.0419918	99.54255432	104.460251
C11orf63	0.563635328	3.573932581	0.357647803	0.258635161	2.433839532	3.835454515	2.111491882	3.36117116	0.435226841
C11orf70	0.136572309	1.046065042	0.594241811	0.576553802	2.291538991	0.364546694	0.716278471	1.05656103	0.379649313
C11orf82	0.022666927	0.479727236	0.216978085	0.249627967	0.279652256	1.51259673	0.416082957	0.350715184	0.199533101
C12H2orf47	12.1072587	6.273956425	7.269651025	7.708601059	7.54864417	6.350298802	5.041487399	7.348017508	8.058838591
C12H2orf62	0.052089012	2.651062341	0.045329055	0.095608272	3.834454467	0.768373411	0.546380712	6.34685552	0.096532783
C12H2orf88	1.280749316	2.839679049	1.203700489	1.269425576	1.053412734	0.467815267	0.422219235	1.453207029	0.99687827
C12orf40	0.159962223	0.248019894	0.042831632	0.124218454	0.151809786	0.181509888	0.055315461	0.237983048	0.068410701
C12orf49	17.30636346	26.7476212	21.8929068	23.74798095	21.46534696	28.89623984	20.21633894	13.90198384	18.59802463
C12orf5	5.052828653	2.340416855	3.819692276	3.231973738	1.574218731	2.366193337	1.051606534	1.447780565	4.043562888
C12orf65	7.274369112	5.980753115	5.497385923	2.547411445	2.834122864	6.319991735	7.745094173	5.677017835	5.676235774
C12orf70	0.348677467	0.273313986	0.404569527	0.675545071	0.414246794	0.408206153	0.203189199	0.499530555	0.574381001
C13H2orf15	7.402338695	4.722291547	5.942834209	6.290201428	6.518896027	6.460197334	8.328534082	6.362948065	7.251717243
C13H2orf18	14.81857415	16.01195794	15.46339164	16.71984063	16.83137329	13.60843852	11.32697135	13.31683439	17.05984359
C13H2orf40	7.463987087	30.132867	2.590624186	2.930055536	5.429384995	102.8895979	7.59650528	5.229176672	9.314925977
C13H2orf43	11.22067062	13.10164431	9.459016109	10.18656525	9.179191534	18.6884672	12.46990036	11.2994767	11.40666648
C13H2orf44	2.24215169	2.982780986	2.349211004	2.156480967	2.131853006	5.405292311	4.824703531	2.370606814	2.850478784
C13H2orf49	14.1766676	12.30744898	12.23628972	12.09126668	9.473968962	14.26079931	14.8357895	10.62969483	10.53045326
C13H2orf61	0.447926484	1.999184328	0.668221578	0.176177041	2.631559151	4.944339697	1.534192604	3.382776016	1.007990254
C13H2orf70	0.33832071	3.693797935	0.78510522	0.310490231	2.968190282	1.307068019	1.098428739	2.035710657	0.731482735
C13H2orf76	3.972117074	3.592592191	4.165679375	3.505161695	3.89533504	4.900663915	2.441904174	3.217393669	3.114369116
C13orf15	181.9095308	68.62375551	131.025895	146.725898	87.8710255	26.80573603	30.08683278	95.72828535	195.831429
C13orf26	0.343076222	1.521338093	0.119421125	0.157427276	1.580203712	2.313496077	0.436979181	1.017417353	0.127159649
C13orf31	1.585633028	1.358326123	1.816808165	0.679092322	0.67382568	1.522201692	1.643428185	1.260764124	0.955025023
C13orf36	8.015277078	7.015058985	12.38994176	12.58252077	8.500910711	1.629800863	3.081702851	3.127616307	9.577005439
C14H11orf1	21.42249726	12.23939852	12.3407102	11.28388668	10.54714966	7.788897803	7.912268146	12.74100648	9.995085282
C14H11orf10	2.562779381	8.035431201	8.672959231	3.919939163	11.94464699	9.300977198	7.360528733	7.159521677	7.51990376
C14H11orf30	4.865775817	6.156095206	5.085956462	5.525127444	3.89355584	14.08868858	12.59289172	7.29465715	5.777242403
C14H11orf41	11.56479764	12.00728564	11.79994453	9.879470023	9.595187155	16.13083117	15.67656328	5.701421621	6.942465276
C14H11orf49	47.12105991	55.71473332	40.80290741	38.91542753	53.25944187	38.89542509	43.47608892	52.75467457	47.36947251
C14H11orf52	2.995760373	2.736135086	1.900922571	1.890162446	1.89933683	2.148170901	2.197783445	3.017711982	2.110850178
C14H11orf54	2.087846078	1.062501922	1.349176961	1.157247617	1.275183836	2.555622406	1.347465214	1.199417285	1.417449303
C14H11orf57	8.302315917	11.19013208	10.21995946	10.82839878	10.57045075	15.17437757	12.3517043	13.23056119	12.73125951
C14H11orf58	44.01537705	38.61635796	40.11658056	39.5750423	37.0944709	43.56898326	42.45731246	40.57667735	38.67702769
C14H11orf71	2.40260567	3.138840313	2.555425488	3.674942965	5.34288744	2.687782389	3.26690134	2.524190335	2.473652553
C14H11orf73	24.11488291	31.11085681	26.38459154	28.55454789	29.38712476	30.27151676	25.25834391	28.45286721	34.26827436
C14H11orf74	8.663483758	15.67558849	9.67818092	8.690431162	8.749685918	11.12381022	9.78183474	6.390574501	10.04396282
C14H11orf75	0.949177549	4.782994762	3.634382916	2.613292775	2.810505174	12.9346923	7.253854404	3.671549578	2.990371086
C14H11orf83	83.17149407	64.44039875	87.45841241	84.00759922	102.9922802	55.36988733	39.35926611	87.97709895	114.4188185
C14H11orf84	31.60612152	28.00681331	27.42653076	32.94664399	27.85980696	46.60175481	34.42620769	32.90938679	29.590583
C14H11orf87	24.4380468	13.76926372	17.83405418	13.98128029	8.122371706	10.71128848	22.26107212	9.581961257	17.82436851
C14H11orf9	25.41070856	27.62573678	36.50607839	25.80267647	49.56507321	1.636160913	0.984686118	27.91487213	8.339742892
C14orf153	38.13624027	33.34751049	29.21295529	32.79330113	31.82822975	32.07839959	35.23629434	31.35236474	33.96414853
C14orf80	15.10027084	18.71444074	17.51542255	20.61692215	22.50540245	14.25556941	9.284488871	21.55091967	12.82324294
C15H9orf117	0.488148454	5.016115515	0.208234315	0.360151273	4.951842449	3.381867918	2.509984223	14.73556368	0.283811789
C15H9orf135	0.198089228	1.846651891	0.215477248	0.54538284	2.891969092	0.382648898	0.333937031	3.001092698	0.183552189
C15H9orf142	19.93272852	17.4683287	25.85726976	16.74022328	26.40788678	20.23400992	16.94421233	24.05131028	15.44897594
C15H9orf156	5.552948629	7.357020306	5.158076788	6.432231273	3.729093901	8.809203071	7.931427929	5.550900275	3.449563438
C15H9orf24	0.790574616	5.51827262	0.4331702	0.241847146	7.465780667	4.730574134	0.877526618	7.324222294	0.868216012
C15H9orf41	2.194000563	3.152071958	3.554491488	4.048461758	2.438074843	3.590541171	3.007866339	2.768709518	3.438782565
C15H9orf43	0.358609808	0.344203521	0.178325998	0.188063048	0.365183081	1.163540537	0.435013757	0.990822975	0.20570504
C15H9orf64	5.728369767	8.458348632	4.231418706	5.012631756	6.793423812	11.39300986	10.53019112	6.999562353	5.43142736
C15H9orf72	4.695332746	4.840577618	3.982899651	4.230025746	4.915948224	6.17272543	5.744881632	4.901570757	4.161162265
C15H9orf78	108.589846	69.55911761	71.46364334	75.28449652	63.73390834	73.14758155	76.25280048	64.37577084	66.55193438
C15H9orf85	2.533225089	3.574244521	5.48668261	7.697804748	2.870697212	5.259201647	2.488481887	6.387407503	2.973273315
C15H9orf89	21.67363711	14.60740201	14.7504899	14.02012996	20.35729261	14.29534079	15.40963774	29.1287867	19.132706
C15H9orf91	7.959439871	7.196176382	4.617658335	3.676857995	3.734647313	5.853663472	9.405574021	4.545910264	4.570392127
C15orf39	5.109301893	6.881270942	4.001608738	4.383511488	4.348833334	4.981039866	4.048501059	7.63589151	6.161827039
C16H17orf103	0.82503964	1.732271745	1.076952684	1.892928368	1.470284397	2.463035436	2.266561206	0.797841759	1.146739534
C16H17orf49	133.1118007	129.2567631	121.1051755	124.2559498	142.7046488	94.8080223	87.62805016	130.206553	188.186215
C16H17orf58	6.138393728	8.984992727	8.572271081	8.289212669	11.08334376	9.157506179	12.63666479	10.7037134	10.69870599
C16H17orf61	32.20066992	29.60422021	38.45539818	37.9615161	54.30825787	21.47594056	11.54970184	55.21127185	32.21823956
C16H17orf62	14.11649163	27.17148088	23.98903617	17.18100995	21.12862045	21.66185035	20.15463927	21.56058901	18.69449759
C16H17orf70	9.637802802	41.72617282	27.88786891	26.26239988	39.00018696	39.39918507	50.81425426	42.02895084	35.02029794
C16H17orf75	4.298027999	3.620469627	3.126173039	2.139040644	2.88437327	5.227082345	3.476595168	2.122973598	3.665587763
C16H17orf80	7.366937442	8.039205476	6.131537171	6.790387802	5.465237867	11.05987501	7.323400655	6.56015716	5.368836879
C16H17orf96	20.63852721	2.55093054	13.44185134	13.49084475	10.64949254	1.07133763	1.945058999	5.941424958	8.359207259
C16orf46	1.728969768	2.735519094	1.051594621	2.678696185	2.43128576	2.272273555	2.437607093	2.828571383	2.325610235
C16orf71	0.392763124	0.84821582	0.195309427	0.154480361	0.507644613	0.867086173	0.462430591	1.663953503	0.675887988
C16orf75	0.141982237	0.286184728	0.20592701	0.282322488	0.447656641	3.324449003	0.709192218	0.274603431	0.197344026
C16orf88	16.79676655	32.30017635	21.68916517	25.17792106	24.35119925	30.47390678	29.23745276	42.41788261	32.71608159
C16orf89	50.19998056	7.9067172	17.7598616	13.7063319	31.29929484	15.03132754	19.60659529	17.24031976	26.47015784
C17orf50	0.571186489	1.726957401	0.701731215	1.480095023	1.519938884	1.345274083	1.862867346	1.906173232	0.684936636
C17orf53	0.254444441	0.799470347	0.442846801	0.219777579	0.541665474	2.88072316	1.614833476	0.598255122	0.402198786
C17orf71	5.594781473	8.936531456	6.375250847	5.522064437	6.589970426	11.24863317	9.64122392	7.390737427	6.123226189
C17orf74	0.432536604	0.414122584	0.395223459	0.277869105	0.996128416	0.638041719	0.729166303	1.394259333	0.721429808
C17orf79	129.9730286	103.2731489	128.0246565	124.0698999	132.2970288	50.48521233	71.0737622	116.1406819	124.9061058
C17orf97	16.3589795	8.166401796	10.00065098	5.893062902	11.82046919	3.096522201	4.448343403	11.26927521	6.398662174
C18H18orf22	65.55947255	74.14754206	66.70398877	54.51450277	53.65014721	96.7776097	89.01104515	59.08633274	58.84608491
C18H18orf25	5.805649084	4.012143179	4.804754113	4.218963648	2.709155473	4.560812048	4.030247898	2.933165821	3.052096132
C18H18orf34	0.222722965	0.248092215	0.224421587	0.247433553	0.221755125	0.115277978	0.149307466	0.408089902	0.217240156
C18orf10	46.43541642	46.08311475	43.49767379	39.82809684	34.13338167	47.19336412	52.78678703	30.28762347	36.80221398
C18orf21	14.3005425	12.27585028	9.036449636	13.78367672	17.761447	21.52907581	11.92598813	14.63986961	12.51860674
C18orf55	11.69878581	10.40182813	9.119259182	8.187050729	7.950404589	12.75481	9.306683073	7.804166188	10.56820231
C19H19orf43	273.9626146	283.7456113	278.5473717	314.533653	307.386314	393.7503473	355.8365001	311.6384001	308.1645206
C19H19orf47	21.64071059	22.85002953	25.87679389	25.72101657	24.17909831	22.34873785	23.43915422	26.8842677	22.78702116
C19H19orf52	18.97182368	20.18386855	16.25713439	18.8883555	20.27036164	19.14641314	16.82406568	18.71214457	18.67980158
C19H1orf109	14.29129826	10.00989075	11.57101753	12.18939986	11.16502055	10.87100516	9.830843171	10.16591724	11.84642373
C19orf12	3.899323984	2.275154265	3.125390714	1.695108827	2.785185307	2.162389351	1.768295191	2.249237579	2.662333558
C19orf22	41.43790536	94.87746111	92.19905047	95.58736285	110.4072153	65.77399632	81.07482335	111.5075101	117.5624677
C19orf35	0.524545487	0.641928244	0.880337967	0.240698019	0.246535542	0.026318555	0.224577536	0.144929589	0.173589653
C19orf38	0.051773321	0.678315621	0.225271668	0.190057656	0.212917059	0.327307115	0.193953326	0.867820809	0.143921603
C19orf40	0.599480557	1.294645199	0.521681758	0.235785814	0.91570344	3.188304901	2.374105378	0.662535262	0.15871054
C19orf50	56.4743824	52.40074148	51.61100048	64.25255347	62.10598959	40.07791734	28.01505282	50.49096245	51.07329914
C19orf53	79.04750625	101.8203925	74.33965055	85.82053473	104.1760584	86.08904486	54.3612383	88.11718987	113.6692821
C19orf55	1.522443197	4.375729862	2.060901203	2.121683243	2.179764739	3.683555326	2.661577329	4.725756882	2.873682174
C19orf56	168.0758696	143.0166864	122.2474253	126.2623176	150.1286575	141.7496598	117.6705793	137.5449326	125.2891719
C19orf57	0.806172322	6.898915624	1.956954377	1.285013169	2.477804644	13.42193996	10.02456116	3.173094172	1.664391387
C19orf6	89.06772181	60.83188441	73.90136689	71.78555255	75.71156794	89.34272004	76.60232802	80.07474794	66.98718423
C19orf60	175.7195359	132.5993317	187.6493743	174.53222	194.9337563	90.81295998	61.4881776	200.8996615	148.932207
C19orf61	31.09133298	26.02301962	24.07782143	24.22279255	23.55829986	25.95410991	29.21785742	33.0716444	28.38500753
C19orf62	124.7714522	141.4185982	133.1433915	120.8022991	142.154537	109.0027566	114.8372347	140.1893408	156.1111371
C19orf68	10.13328859	10.27189358	8.664414443	10.34503485	7.866184021	19.16063378	13.36004016	6.304936861	6.314353551
C1D	5.57389369	5.006879624	4.323298826	5.393391472	4.534680333	4.277045108	2.905173228	2.890368817	5.305195262
C1GALT1	1.332066119	2.393118735	1.847991313	2.161503177	1.810155875	4.515728678	2.44446938	1.543295416	2.36129003
C1GALT1C1	4.131583582	2.655232606	2.779052357	4.029843999	3.316133441	5.187460903	2.482421312	2.882337986	2.552254597
C1H1orf114	19.48031679	13.80152991	7.06206246	10.67154411	11.21729937	12.33774485	9.190764659	16.83382269	12.8983506
C1H1orf123	67.62890034	39.10098218	32.89529537	41.09402889	39.52272901	48.15505936	29.17542911	46.0779472	34.4992076
C1H1orf21	31.97596292	22.01055204	36.19227024	28.29069243	21.65893895	25.25035933	25.83671833	21.42298653	24.01334148
C1H1orf27	3.454628396	3.283203948	3.800707121	2.513360678	3.091702915	4.865885771	4.170860111	4.200452739	3.035245542
C1H1orf35	24.25155525	31.61358222	22.46373765	25.53365306	29.49194834	40.84609116	31.90011443	49.39806181	29.45692956
C1H1orf50	22.55038971	22.65720546	24.66486085	24.46105326	26.82883849	21.3382661	18.16154679	22.71840768	29.80963496
C1H1orf51	6.035851708	3.903452112	4.089108511	5.070208997	10.39789889	3.480227557	5.553448406	16.52831064	11.60481787
C1H1orf52	20.5913752	28.89760662	30.89943736	35.04084747	31.74648887	22.08232006	24.88944007	27.77607072	37.4997123
C1H1orf64	5.719826445	11.34193628	6.011815218	7.021804065	7.820536135	5.739733474	7.34661469	16.61775265	21.30352598
C1H1orf95	5.598538762	13.23024992	19.54390813	14.58719357	14.07899014	1.717694592	4.194651599	9.292961644	13.23753502
C1orf115	64.94484337	28.34188087	51.28802001	55.09352895	48.92146612	3.811044332	8.66442716	31.00035804	67.80353653
C1orf131	4.069036901	6.978642497	5.508174665	6.63878276	6.028103019	12.08483514	7.559317386	7.79309409	6.019450892
C1orf158	0.035190929	14.11549927	0.520607234	0.387553202	11.34622068	0.840459054	1.186490997	19.05727072	0.684776319
C1orf170	0.14267387	0.445747153	0.148989696	0.183312395	0.152553517	0.260570174	0.598623377	0.367921461	0.158644272
C1orf216	78.98807948	38.67987069	48.39618989	44.90318716	43.62392813	34.02096568	60.55391502	35.82155327	58.00249186
C1orf228	2.146830895	1.049026172	0.495361784	0.417927831	2.407857836	0.731157256	0.268082085	2.118000042	1.024782095
C1orf43	80.26166205	52.32144657	55.15081371	56.98933012	53.09114923	49.19707565	53.93495957	49.70436216	55.63792101
C1orf53	2.202621071	1.619885334	1.13970196	1.201932566	1.517868648	0.2090812	0.267615043	0.76757134	1.213554981
C1orf56	0.470388874	0.643376287	0.263149205	0.555035634	0.22108202	3.516593656	0.704868726	1.083052973	0.217934384
C1orf65	0.091267072	0.202357471	0.238268111	0.033503754	0.19517397	0.07693116	0.136761961	0.305962465	0.236794091
C1orf74	1.450834124	1.614942718	1.036420984	0.834663852	0.926148726	1.338543675	1.151920516	1.116821164	1.484818567
C1orf85	23.43356043	38.21624743	20.65196277	19.35531058	33.48426052	24.12223513	15.38664144	27.60529171	19.52273217
C1orf86	27.42068474	71.63863266	26.43187575	26.26197925	32.15310446	52.0054639	32.92417576	60.92052633	53.42275143
C1QA	21.55563248	40.7942579	66.77129412	57.97481859	48.56210652	10.02579169	7.795041392	40.7468642	60.28274796
C1QC	59.82133624	175.08094	158.1480371	125.5655309	118.3991949	29.6941767	20.71043079	88.7141898	141.1952833
C1QL1	65.81514585	147.2330562	79.1663409	67.99106072	139.3643979	33.39481294	37.17832283	120.4268262	63.69260973
C1QL2	50.56950239	51.31905095	17.12505956	58.0811358	63.17443069	38.1430868	23.19461424	33.78832501	21.98716126
C1QL3	21.48997294	15.0664335	28.41942891	13.67895437	18.55372556	3.656634181	0.500035919	11.35885651	18.71730432
C1QTNF1	4.227760245	9.344744495	14.22513383	13.09493912	11.12347566	13.38066769	9.565818957	10.9178592	13.51092504
C1QTNF2	22.93589062	7.675665036	15.26153031	13.30971658	9.792366446	6.743663256	8.72342766	13.95878627	25.22745367
C1QTNF6	0.173674164	3.281851552	0.472297653	0.577780105	1.160627931	3.400611411	1.610280857	1.847437907	1.589172466
C1QTNF7	0.48202747	0.566762389	0.233039657	0.319493474	0.41849215	1.166266733	0.662116528	1.1739751	0.694793946
C1QTNF8	0.183711784	1.944055936	0.239805324	0.252899301	0.037775607	0.290353086	0.103233222	0.177655625	0.170229853
C1QTNF9	0.238715312	0.859220616	0.474824115	0.375563034	0.280489538	0.790502215	0.281058114	0.087941307	0.126398214
C1S	10.16311978	9.830381401	3.041535213	4.322312316	4.801407098	4.431368733	2.256527709	5.369491439	3.82433683
C20H16orf45	277.1788563	192.10538	243.0240234	249.3371819	239.7584684	109.4957304	197.6738892	250.9155735	276.0541747
C20H16orf5	210.713219	125.1755903	140.7468166	136.2417175	144.1082903	76.96902993	87.48395562	115.9257282	142.6573838
C20H16orf54	0.158318417	1.037115775	0.275544651	0.096863362	0.32554114	0.092673829	0.237237119	0.374242891	0.268950023
C20H16orf58	41.76790342	27.41150791	37.07369642	34.86267732	40.76443926	32.08957836	21.50039503	32.22101268	32.34513959
C20H16orf70	18.85677155	8.945292981	12.58417424	12.02573955	9.305785145	11.66800972	10.22273785	10.12805662	14.14529302
C20H16orf72	15.08391791	16.654042	17.75394064	18.1461173	15.50104594	18.3392762	21.18063795	14.89263082	18.41695587
C20H16orf80	41.19281084	61.33682354	46.17253256	53.28648008	60.85739549	92.305761	69.42734942	62.30648544	43.4552582
C20H16orf87	5.460217239	8.114889494	6.722318916	8.174718489	7.657488323	10.79936732	11.4623845	9.798008594	7.904030307
C20H16orf93	2.12516348	1.709666213	0.567787838	0.581682189	1.686609761	3.35223436	1.061505603	4.855338885	0.898234118
C20orf103	34.99235994	19.82230819	21.20340548	30.12021982	22.42287346	2.048325171	0.791809456	20.99470274	25.60584581
C20orf112	15.53050063	31.53598627	26.3284771	23.56870499	25.47992895	62.38113273	72.42966124	25.07330728	21.05260541
C20orf165	0.951821497	0.815374037	0.828296942	0.524114428	0.313148209	1.470906628	0.85577178	0.981807129	0.529182496
C20orf27	34.87886877	89.67314199	58.20703739	53.58292172	70.19539238	59.56606686	67.83602655	78.74800434	60.58173678
C20orf29	13.14681739	18.10399212	17.06236756	13.26148572	21.11374533	23.32583379	15.70925449	11.61744046	13.28470386
C20orf46	9.862999493	6.189889709	4.561355607	5.416309382	6.055420983	9.050131171	10.98720611	6.913175318	9.454334815
C22orf31	0.107679806	0.3617391	0.468527209	0.428228648	0.915185508	0.201701864	0.107570752	0.185120147	0.399110328
C2CD2	4.767672146	2.559294247	1.85239785	1.645089222	1.607465618	4.75678392	4.999120489	1.572948016	2.110850178
C2CD2L	57.45265987	35.43233404	49.40332465	60.78590592	60.43674169	15.12487675	21.75927597	54.08264691	52.25579968
C2CD3	7.997564217	8.794371738	7.198643543	7.118511794	6.697825188	15.94394182	15.83476056	11.48977627	6.756313143
C2CD4A	0.464072511	0.073847525	0.063765247	0.246572299	0.281251411	0.034313827	0.036600199	0.09447876	0.090529672
C2CD4B	5.398609838	2.390186972	1.140553543	5.727764986	5.082009355	1.205606118	1.332698472	3.500545899	2.804828319
C2CD4C	3.115046151	5.991225172	2.814249819	3.251612722	5.789210379	3.891849394	3.527602043	4.660338504	3.305089006
C2H3orf14	36.2597915	30.26995921	33.25870735	34.1159546	28.57048571	37.21155291	26.48241188	30.02719527	38.72132811
C2H3orf18	18.64307734	6.812253279	8.481554705	7.656731205	8.312910932	6.927630633	5.787906346	7.204758931	9.269765949
C2H3orf38	2.504430094	4.678011147	2.590191968	3.1166976	2.210873218	6.069709082	5.098754597	2.772682106	3.086085641
C2H3orf58	3.82828753	4.658505858	5.564562884	4.664037203	4.083757518	9.229932552	8.573610002	3.297928094	4.6007033
C2H3orf62	12.85284492	16.77391902	15.77175565	16.48995684	14.90678276	18.87736327	16.71123082	20.4892554	19.56065192
C2H3orf70	5.763133801	23.415713	13.82144897	15.0758882	15.90006911	14.18475724	21.14786707	11.7606608	9.5871283
C2H3orf80	25.96186189	4.617326787	12.23766314	10.68676152	10.78145374	2.860635745	4.00475695	5.25093124	10.14151482
C2orf16	0.126047723	0.017322717	0.079774273	0.073613881	0.1130988	0.076466786	0.060098214	0.147748474	0.090252648
C2orf50	0.739618869	8.795741018	1.158540009	1.357554688	2.920005375	1.246884249	0.554152361	5.912625294	1.370681934
C2orf60	2.030589986	1.99225567	2.504318806	1.690772657	2.156822152	1.898664652	1.642306088	2.427470795	2.093405136
C2orf65	0.079930741	0.362500656	0.104336352	0.11003338	0.115049919	0.168438749	0.030496533	0.309183122	0.222194756
C2orf71	0.008836409	0.017810997	0.061517166	0.00810952	0.029071685	0.198624437	0.039723567	0.045573928	0.016375874
C2orf72	6.807119461	13.51691301	8.387037498	8.47387243	10.42159709	1.988374587	3.029803441	7.647251192	12.49023774
C2orf73	0.181115151	0.811249995	0.227659707	0.184685002	0.446900116	1.144996623	0.180931725	1.47899877	0.167823777
C2orf81	5.544700532	10.55100231	5.364885672	3.605136568	8.409872467	11.85603112	9.871776232	11.07523536	8.272721409
C2orf82	2.030668916	1.52859319	0.490870767	1.012339388	0.835109754	0.422641616	0.619853771	1.002066356	1.126664347
C3	26.37185692	198.9557072	59.16026435	60.24691502	62.09760053	8.058178488	10.68389866	74.71016429	44.28247163
C3AR1	0.87252188	2.433533202	1.765787424	0.782125629	2.853897771	1.068995923	1.018600486	2.511653868	1.353751896
C3H21orf33	98.64518203	60.66373503	65.22354742	82.74791283	49.85056622	38.95299767	29.89995804	57.29761312	66.48407679
C3H21orf59	12.162593	17.64274249	9.351061011	9.292711069	13.08736318	16.42332377	14.31048802	15.18736879	10.59984161
C3H21orf62	1.949555546	18.04042423	2.714476866	3.057877853	7.492736822	6.573304726	1.859054704	12.15724715	1.576568598
C3H21orf91	0.680989368	0.750455353	0.758765664	0.782673642	0.675275037	1.850818407	0.853553584	0.869847469	0.642808724
C3H7orf23	4.614966702	3.067713882	1.338683362	1.802270879	2.449769835	2.161146599	1.275187387	2.532103157	1.425430437
C3H7orf25	12.89951314	6.500185755	8.311470952	7.66527079	7.511372402	7.751371183	8.638482449	7.016012334	7.598355458
C3H7orf43	32.03053658	34.45112572	28.85748703	28.93869227	33.48475049	117.9517387	99.96716525	36.09368943	33.3213372
C3H7orf45	0.06015914	0.181888533	0.1570556	0.303657259	0.989614498	0.126773883	0.721178565	0.34905577	0.473826404
C3H7orf50	161.6230324	123.0922098	147.1035547	128.7080195	139.4202737	64.17084461	49.45312505	129.765742	135.3650332
C3H7orf55	37.58047158	45.0283401	32.88507556	36.14966299	34.4587396	19.30956438	14.54768452	31.13713328	40.69082879
C3H7orf60	1.592168791	3.009844843	2.55792346	2.723530932	1.782233774	3.540487776	5.781060436	2.295857304	3.980759642
C3H7orf61	10.35981062	7.770702425	8.601526167	8.354224219	11.25878315	2.600670851	7.609294118	14.84678299	15.26484597
C3orf1	27.4149225	19.78117345	24.34877411	23.64926632	23.33668926	14.08055916	12.44201525	17.19900579	22.64876989
C3orf17	1.524214106	2.037725579	2.192630567	2.469365408	2.571286026	4.861685117	2.353924211	2.627071432	1.628534844
C3orf21	4.243644885	5.878100685	5.63563684	4.63286512	6.550677156	9.733806663	11.13582053	6.7682715	6.168552758
C3orf31	3.784521719	5.748806546	4.343440257	2.995009697	2.819527662	5.894680314	4.376558365	4.066403224	3.862550888
C3orf45	0.048093444	0.508929492	0.02092601	0.088274492	0.178005254	0.135130313	0.036033553	0.217037413	0.178256173
C4H6orf106	72.86193562	31.67967952	52.55544097	58.91191763	33.76781518	18.45876386	20.07497966	28.90194737	49.79460292
C4H6orf108	4.873916343	41.27168318	20.46933634	18.96156618	31.41665473	16.33660011	15.44048899	24.86407528	20.3721587
C4H6orf130	13.0310816	10.37371869	6.025062587	7.779478646	6.972131479	16.69821047	7.514869558	7.467558464	6.4398819
C4H6orf136	68.91994269	32.7798898	46.30730232	50.21774265	37.93705628	25.02771426	25.91426829	42.23651067	51.41172384
C4H6orf203	23.50404873	18.6968705	20.25486131	20.55673782	18.51737522	23.60114184	16.81101808	20.7767956	24.92073956
C4H6orf211	4.21807406	3.567130673	3.53171237	4.139748835	2.199811292	2.972274896	3.010808178	2.384791548	4.266087393
C4H6orf225	2.948124832	7.018524923	5.413865855	4.23949942	4.525066074	4.239575862	2.921949025	5.507324367	2.774792864
C4H6orf52	10.90023249	46.41047821	5.009266775	7.755578558	14.50583315	6.194199174	3.670514562	19.58159775	9.759844911
C4H6orf57	8.999910461	4.645752514	8.341322674	4.029059525	8.365315185	4.1631783	3.179671662	5.283257637	5.898628443
C4H6orf62	35.95281677	45.34717172	40.94670828	42.2116604	41.31132711	51.43542946	36.45927719	36.77154997	39.12860954
C4H6orf64	8.796508909	11.19003913	8.688563691	8.594244451	7.659865486	7.956503448	7.377456901	6.703121245	13.49455353
C4H6orf89	27.19684241	27.45341381	28.7244364	29.01288305	30.51883594	23.93108572	20.34431855	23.54662153	26.19715846
C4orf14	17.50040766	16.41286159	15.88499824	16.3289635	16.79725864	26.43302018	24.63399277	18.42053767	18.41056546
C4orf48	133.5029259	389.8069947	226.38231	227.5387942	391.450488	312.844708	302.458936	409.3816591	339.7219235
C4orf50	2.161630622	1.382529873	1.772575609	2.136414531	2.598520599	2.131610817	2.865412646	2.358367612	2.080034847
C5AR1	1.900839855	7.279667945	2.919096226	1.518719885	2.060056148	1.209551164	1.072328338	4.382792166	3.937122388
C5H4orf19	3.918299054	6.563770911	3.793779687	5.44256016	3.876058272	0.96704375	0.357050442	3.86878158	7.408691613
C5H4orf27	24.2248631	18.87066421	14.55364866	17.38795778	15.99474489	25.83686087	19.54481861	17.08613804	16.57789652
C5H4orf29	2.0894407	2.121975851	2.014094013	1.947062914	1.612801652	2.348318219	1.854507628	2.32105486	2.32332522
C5H4orf32	0.711060175	0.690078319	0.676075435	0.410876089	0.422388061	0.887954564	1.687057604	0.424456599	0.317237599
C5H4orf33	5.79352989	2.996240779	3.74807831	3.44552377	4.40464001	4.859406254	2.98426345	7.863218282	5.015182242
C5H4orf43	1.30310816	1.933464832	1.228494225	3.089443577	2.679507051	0.966203208	1.193306058	1.16680601	1.140395753
C5H4orf45	0.380140329	1.958130859	1.102689501	0.852792698	1.042214527	0.534048693	0.727864399	2.614106992	0.97845342
C5H4orf46	2.23701419	3.344182263	2.806494172	2.891302645	2.223258321	7.725852626	4.623136243	2.908396065	3.454746609
C5orf25	10.95327805	7.978518485	6.462704887	11.02032164	11.7520656	13.39710447	12.19021149	25.25091908	13.69386902
C5orf35	0.641385994	1.159063585	0.827599993	0.426245812	1.764524284	0.6058889	0.530264628	0.655888468	0.286911675
C5orf40	2.024912104	1.632595546	4.317206373	6.457736813	7.328132008	0.071118583	1.744717922	3.65523158	3.283544722
C5orf54	3.451554722	2.724857622	2.70326002	2.164545531	1.624478299	6.128590022	4.597412179	2.892736031	3.784605118
C6H5orf22	6.953576856	5.564827672	6.490431956	6.438296219	7.346119944	6.577718516	6.398530175	6.216286533	6.720101864
C6H5orf24	7.66678677	12.55131766	12.84882849	10.68883035	9.971787009	15.47344535	15.28139831	9.979993056	12.15183476
C6H5orf30	9.17538297	8.484121662	7.92562941	7.891729372	6.951910946	9.691494418	7.94977741	8.348404397	10.10401995
C6H5orf34	1.685663138	2.130752182	1.20584383	1.573219731	1.985683003	2.769521746	1.252263868	1.749818779	1.469299978
C6H5orf4	15.78931276	15.36286461	16.35175547	16.18050736	16.4647359	5.150241704	3.909262852	9.717514452	8.879474553
C6H5orf44	7.813788883	5.490744197	6.342263893	6.074535094	4.343507996	5.606183414	5.711179485	4.405859494	4.472640588
C6H5orf49	15.72975918	71.00006721	21.08595769	17.66084246	58.5498972	27.64639142	21.56472243	56.14126544	20.49860874
C6H5orf51	2.123583668	4.474937473	2.62078768	2.267806612	1.810155875	7.62113969	4.512866548	2.041132647	1.788856083
C6H5orf63	10.99047688	13.59377459	6.521021978	10.91164352	4.191104206	15.65076714	8.683664715	10.30610408	13.97975337
C6orf105	0.582959439	2.485650821	1.326796913	0.823084339	2.87689506	3.055439127	0.705562494	2.081508422	0.623282533
C6orf125	119.9340232	84.59662041	105.1920747	80.4439689	97.03463515	69.87295378	43.41181408	92.03544436	123.5848548
C6orf141	0.909296139	0.2411594	0.916230987	0.658813305	1.535149885	0.168084887	0.071713835	0.98730745	0.44345592
C6orf154	39.57446831	55.55256398	60.01434563	52.72365861	72.5534304	12.81886505	20.66523142	59.33438515	62.6321604
C6orf163	0.75152476	0.612366573	0.487016896	0.660354749	1.012676174	1.325361522	0.563072736	2.267873394	0.696373129
C6orf186	0.34139356	1.000910076	0.540160949	0.598137856	1.225288359	0.305209178	0.209279338	1.160489785	0.201307238
C6orf192	2.356578742	2.594912101	2.177338424	2.069273973	2.572407886	2.166255693	1.743845999	2.400808919	2.237555106
C6orf222	0.281672472	0.124195227	0.582154914	1.340978673	0.970138313	0.024732119	0.039570076	0.590171802	0.440440145
C6orf70	6.119576451	5.083957647	5.13828756	5.00902197	4.924505677	6.029675128	4.733737912	5.885852954	4.536386637
C7	2.207854013	1.36266838	1.050026619	0.753947728	2.906933726	4.90509837	1.340041164	2.75848954	3.282839872
C7H14orf1	21.82690222	19.91158613	19.22351316	20.61853463	24.54549122	22.94514199	18.89122487	22.70861501	22.31735871
C7H14orf101	1.261676003	2.649043253	2.287373863	2.122797823	2.190752751	3.963493344	2.757121131	1.717155495	1.071662398
C7H14orf119	6.936206545	6.282818027	5.591674836	5.877467935	4.90000902	9.221392249	5.515713773	6.501797634	6.151169885
C7H14orf159	3.917164198	7.079803415	6.893084349	6.102104957	6.063272583	3.675513068	4.873446524	8.517249529	10.01850212
C7H14orf166	76.58659635	88.08255369	69.94209376	73.84944541	77.53299719	109.9383111	86.61354571	80.09149276	81.60963014
C7H14orf169	11.63336951	10.83333582	9.84275291	10.30292018	12.92716959	16.09696842	15.44521626	12.06861718	8.660120444
C7H14orf2	272.0117626	262.2702484	239.7348731	245.9152794	231.985766	186.4602682	117.7395311	235.7259288	306.4310471
C7H14orf28	2.075269866	1.117868514	1.930495637	2.068742762	2.32492051	3.393026642	1.715725341	0.553615853	1.392498023
C7H14orf79	10.07455319	18.4399713	19.10084638	16.2993215	23.32121314	14.01971005	12.35995574	25.68968732	18.26944037
C7H15orf23	1.538083327	3.393482415	1.33847546	1.449709861	1.504406662	14.4832735	6.66519898	1.179183806	1.540766554
C7H15orf27	11.7530636	11.33388126	8.22895477	9.006791686	13.00364681	3.289738911	7.263725621	13.44258309	13.84813539
C7H15orf40	14.12874122	15.43103884	15.86995819	15.93680184	17.45687184	23.04067211	14.6895798	28.24886233	19.49364372
C7H15orf52	2.516773838	2.854644815	1.978204006	2.053104355	2.329721818	2.135388027	1.365251186	2.744938861	1.914142123
C7H15orf57	18.85778495	23.7403945	21.52132883	20.48168212	25.38237485	17.0267889	19.3933931	24.53513005	23.4502262
C7H15orf59	71.75782268	72.64685759	93.73875936	99.08112893	86.18882533	29.57453579	39.80476408	73.43099156	108.7464779
C7H15orf61	45.72290709	22.86485806	25.55709371	26.7609696	22.09480646	21.55827315	25.18470116	21.98443128	36.24127699
C7orf10	2.170764797	0.952309271	1.689032419	1.265630582	1.050263518	0.735503284	0.267881724	1.08664696	0.946569587
C7orf16	22.46659148	39.10036476	19.51682392	12.10840646	33.00690815	30.9016976	6.227871352	38.34589129	24.59630931
C7orf36	25.0451195	15.96469651	15.26326236	14.10271754	13.12652127	20.50620071	14.5915684	15.68791588	15.84967851
C7orf46	2.535135615	1.060035461	0.704085088	0.569272933	0.798565006	1.515549916	1.151779658	1.043218507	0.674739007
C8H8orf37	2.932022388	2.637359421	2.265362246	2.552518524	2.715845015	4.985287206	3.264388462	5.688399186	3.250066032
C8H8orf4	2.337262522	3.017423491	5.210919541	4.679995201	3.844783788	2.035261883	2.648466111	4.781939077	7.875416154
C8H8orf40	14.73271411	14.68026821	14.55775076	15.22179436	14.01343678	11.78427009	13.03236871	16.2998418	14.22401824
C8H8orf42	2.4365786	2.443880231	0.811623616	0.877338823	1.697234445	4.545001569	1.764439267	1.954151259	1.091074043
C8H8orf46	91.94185369	27.69509781	94.00210896	98.04104504	75.35372213	2.732764904	1.912345334	35.33096277	62.15859903
C8H8orf59	18.90276991	22.20123696	19.86608534	16.08009086	19.55394025	33.24604615	20.15463927	26.0601902	23.57864561
C8H8orf76	13.35442489	18.4254599	13.16157616	12.54890132	10.80129147	19.2439475	19.73572604	12.96788626	16.63854178
C8H8orf79	3.457718213	2.391497381	3.008985856	3.484390367	2.453615628	3.119375353	2.743054186	2.535117566	2.355859574
C8orf33	22.27741146	21.53231564	17.43241908	21.44295263	21.90116455	17.59527779	13.85232976	20.94366474	16.25397981
C8orf34	3.899323984	8.712806675	9.465469019	8.334285066	8.313356144	6.270929119	8.630049357	9.22848948	11.90918851
C8orf41	10.54352919	11.7205591	7.895634278	8.648785086	8.342184061	16.03298033	16.46279627	9.11334262	10.49747986
C8orf73	3.628530678	3.740487652	4.456770312	3.177814758	3.018564416	0.68453794	1.336018301	3.742841803	5.648573596
C9H10orf10	21.57103498	18.24090057	15.20738057	14.17621834	32.43630971	4.548423081	7.92020364	29.17121582	48.14473352
C9H10orf107	2.323046396	3.62070813	1.24585027	1.660938649	2.82161389	1.442048741	0.667874063	2.298709301	1.051253449
C9H10orf12	0.308587238	0.86473174	0.635325648	0.69764556	0.643816163	2.051316841	1.370318699	1.038385387	0.669520761
C9H10orf2	5.026817701	4.327311899	2.903282324	3.322680481	3.236264714	9.752338105	8.788021818	5.208327773	3.742969887
C9H10orf32	10.26333578	9.030111685	9.179484859	9.568576168	9.11153048	5.263961873	4.394117791	6.774205896	8.453464362
C9H10orf54	21.32697497	42.80437035	21.61027162	14.22098078	26.9097279	7.439378102	7.499528617	35.20471461	22.67396483
C9H10orf68	0.201732558	0.359702058	0.189056332	0.142413775	0.344612351	0.348810489	0.232532598	0.860363116	0.244444503
C9H10orf88	5.030233636	3.635897134	4.224278855	4.818328653	4.282100157	6.520856781	4.296274282	3.460396083	5.340541546
C9H10orf90	2.719892633	0.430352585	1.567171117	1.311970945	1.328519153	0.097809787	0.097371841	1.388426246	0.516100288
C9H10orf93	3.753565761	2.174088528	2.046217654	1.069074317	2.306601468	0.393980787	0.274767212	2.058292945	0.77957535
C9orf125	27.64383057	28.35452711	47.35816513	39.06053308	40.95345978	24.46212011	29.98932514	23.3896514	32.82983355
C9orf129	2.673193913	2.92836414	1.112566199	2.399962753	1.625122039	2.367595688	3.265540698	2.172957913	3.069348474
C9orf167	0.24177164	1.813928202	0.210395237	0.246537054	0.397712996	0.32078842	0.161017856	1.524039447	0.597410428
C9orf171	0.355941581	6.412202353	3.09748544	0.898319391	6.074789829	1.718930598	1.500107758	5.622060291	1.236826276
C9orf25	90.63576826	73.40252169	92.55580594	84.71649409	78.84125591	56.46363163	74.97458837	70.66001075	84.38904076
C9orf4	7.560405518	7.519699592	10.4865594	9.029115907	6.680041282	4.475832568	5.714033648	5.193380273	6.944391167
C9orf9	54.65348373	55.32196631	41.31368815	25.86940243	58.68996098	18.65742241	26.067979	57.63407237	31.70709827
C9orf96	0.695172289	1.077857975	0.604954903	0.196303683	0.351862933	0.525876847	0.160261903	2.068478635	0.198201895
CA10	35.85677753	25.53605791	50.07951783	43.25716949	41.59408952	1.895325596	5.859520232	25.19575417	38.67504645
CA11	545.2469047	151.5194273	465.9291239	635.2830436	402.4891535	36.71693063	67.96006008	254.2158487	472.8178967
CA12	1.137776345	2.84175324	0.333627096	0.329144367	0.284814133	17.09625874	1.556680769	0.797296325	0.297948451
CA14	5.320983993	4.485073231	6.364753773	8.647838605	8.816647034	5.042432383	0.739350958	3.118530219	1.380539046
CA2	14.33293384	4.566070836	8.990768146	7.927311912	3.987643648	8.387498324	0.888291814	3.057349834	6.669972683
CA4	33.78810682	5.77910899	34.16297194	59.02173459	39.15841546	4.606335939	2.313419193	8.796552517	18.03850454
CA5B	1.111232252	1.042148452	1.155051481	1.033985759	0.96476239	1.637028361	1.433888006	0.895499897	0.600648425
CA7	8.658106317	1.336201711	6.55552474	9.660426202	2.66014893	0.522100709	1.595411488	2.745567938	7.538750637
CA8	2.928443289	4.198162955	3.33881107	2.170158803	2.331353971	0.704015305	1.537049	3.977792485	2.699024747
CA9	0.410909774	1.98342922	0.92218807	0.972541868	2.223500929	2.430635119	2.932868906	1.282718587	2.665282345
CAAP1	2.573711408	3.097491891	2.348426255	2.453724258	2.168250792	4.651311354	3.285647354	2.094192812	1.910184348
CAB39	35.24799312	26.53759251	28.11747922	28.9987768	21.61487194	34.77069282	36.30616853	18.69016693	22.93375372
CAB39L	21.87920626	14.67509757	16.83039291	14.1994999	13.57346249	10.14442246	5.538859415	10.80282857	13.92164737
CABLES1	14.50953821	5.220434484	9.662909351	14.60292244	8.262037822	6.171502674	5.489171526	7.933499088	12.86133589
CABLES2	9.581669739	8.473494899	7.979260542	5.677906308	7.541652694	20.45897401	20.3483512	7.527187993	8.025934522
CABP4	1.708519588	1.960292007	0.66333842	0.627190266	1.729541645	0.166171305	0.216630946	2.71129815	0.535831199
CABYR	8.339574587	4.422739947	6.863167007	3.439800362	3.46817366	6.241972077	7.593964149	7.309538374	6.048917102
CACFD1	2.930793834	7.921310624	6.897792137	5.685057967	5.971638673	17.49891453	16.51892541	5.840125644	5.122823532
CACHD1	1.793810185	11.16082645	3.116139076	3.143406048	5.016373141	8.073748419	14.26663497	9.077048085	3.568959246
CACNA1E	5.50255837	6.145103963	7.566618138	6.46480029	4.591076201	11.48067813	12.00422804	5.030337185	4.579684378
CACNA1G	14.30221687	13.12733273	21.95027465	24.51360779	20.71498845	12.4479913	19.61159629	31.83859281	26.23054798
CACNA1S	0.006836813	0.117134566	0.19038566	0.075292949	0.151828011	0.028814552	0.035856917	0.123413431	0.164712199
CACNA2D2	15.79168959	8.720990788	10.98266038	9.661770019	8.342284754	6.768323356	5.944744147	10.61942087	11.53373613
CACNB1	107.8821311	62.09960419	127.1711681	123.2794309	93.09703181	48.56445197	47.20035534	72.1892317	97.32220619
CACNB2	17.74326794	4.833196633	15.81999304	15.03052262	11.25825857	2.594398721	2.865877508	8.251706033	10.94552548
CACNB3	69.89974426	74.31666817	70.43516445	85.02894741	84.23175743	92.84951775	133.6404604	80.5670894	95.56373091
CACNB4	11.75519887	7.00892694	15.82100255	13.31774203	7.221436905	4.808197476	4.5404971	5.954500277	8.372362486
CACNG2	110.0898225	64.58717908	115.1637855	133.4507953	92.95445127	24.81194536	55.02237009	121.0897051	127.0616819
CACNG3	73.08206875	38.81772221	108.6395938	118.0104922	102.3459978	9.346748512	18.06739259	65.1922589	97.98801154
CACNG6	11.39013058	2.207536044	1.797222321	1.895355199	2.367824872	0.131881988	0.09377963	2.42080192	0.985836622
CACNG7	135.0867225	90.69356027	86.60901492	88.25507517	79.93333483	103.3038029	183.3823885	110.7808961	107.1565652
CACUL1	4.666737679	6.760887147	5.19352516	4.90056741	4.07827737	8.400094629	5.127091869	5.293974309	4.137155471
CAD	6.77996119	10.05908177	5.620179767	5.856774485	7.415736048	19.37272117	15.89356661	12.4743818	6.939975822
CADM1	27.82555391	44.55568275	43.92747136	41.69575855	51.78790667	46.60892377	28.42739626	35.61485228	32.58359336
CADM2	25.0166795	26.57510515	37.61111087	34.08020167	23.89143287	17.31688787	18.74350775	16.8991871	28.21695843
CADM3	225.4625601	169.2043593	255.2082657	274.9649735	218.2083637	138.6284262	211.1518015	159.5488227	233.1339974
CADPS2	26.3779401	4.814098511	13.97670935	15.19073969	7.907459812	2.712959221	2.28779982	5.778975182	15.43567947
CALB1	9.002101984	3.17852806	9.251560423	13.95460005	6.854471664	0.293429362	0.766803248	2.289107928	16.48940421
CALB2	17.40514336	25.15102864	29.51311969	33.23873507	37.47340232	4.584751355	15.62958715	29.20738316	32.96721065
CALCB	0.364926514	0.468083371	1.905404635	1.5527526	1.3643229	0.046606838	0.024856154	1.112158707	1.137399853
CALCOCO1	58.96668269	30.53863746	25.26481771	27.19056161	24.98066842	39.17009897	35.39270632	31.80254112	31.11124981
CALCOCO2	23.42417559	18.53110031	18.45416451	19.0284484	16.91246204	14.7653704	9.895518201	19.37249777	14.39939255
CALCRL	0.277398014	3.12606654	1.009483078	1.319182478	1.161537194	1.151412485	0.661302116	1.755840684	0.537448938
CALD1	25.38496222	42.89719257	26.85941723	26.22384417	27.532696	41.65053635	24.07029079	52.11513054	30.58807291
CALHM2	7.104066631	4.047476457	10.48464405	8.238647445	10.15945574	1.280134496	1.694146388	6.614228573	6.582725371
CALHM3	5.018260431	1.131282239	2.06858158	3.120801807	2.362453624	0.231908423	0.445249375	2.213571919	3.640451757
CALML6	1.296437627	0.31108909	0.376063273	0.481582408	0.406215743	0.477014887	0.069381678	0.875599899	1.029683014
CALN1	3.710811774	6.960231292	9.553149663	6.480020094	5.129277919	3.584086966	6.641804405	5.116910724	5.157733468
CALR	316.8607837	463.0931767	306.5864405	314.3111779	364.2863919	451.6136134	409.190992	385.0039855	388.5465036
CALU	18.31740091	26.65258609	29.43850162	32.38582464	28.67566945	33.93811113	19.21689557	28.09069204	32.68939344
CALY	552.917139	535.0786884	574.5318028	577.3101931	806.7141791	81.91919499	141.4727507	667.669131	758.9003062
CAMK1	147.3539633	97.46301875	184.097562	179.2002873	143.5667643	27.43849924	32.54589953	129.2486042	176.4005687
CAMK1D	48.71349966	28.56887737	30.81622884	35.13025063	35.03406536	17.19211769	31.24930357	31.48131437	22.02149927
CAMK2D	13.14245837	13.56361089	12.39360742	13.12831696	19.28064755	7.642814819	8.672812348	18.77052565	8.442620074
CAMK2G	342.7663044	79.08363272	148.9980988	161.9330966	101.3845863	32.37863635	44.69857403	98.42626341	139.6861187
CAMK2N1	797.3640898	293.6092923	717.6773431	897.4094216	590.8840167	131.7574681	136.6196002	400.7176274	869.994684
CAMK2N2	74.46297869	134.8804523	127.7402995	141.6404684	125.1845846	30.80323631	25.81518773	136.0309119	165.8336671
CAMKK1	92.07855879	8.785827267	26.98737628	31.70052014	17.89037589	9.436374108	13.00971747	11.83003678	17.90382334
CAMKK2	131.1227788	71.36722914	153.9241055	171.2427919	136.576884	37.41188124	45.86296258	142.097896	186.0110343
CAMKMT	2.601449578	2.054916268	2.5085808	2.22613829	1.821623724	0.814900432	1.211609668	2.900977444	2.70371242
CAMKV	136.6219536	175.0355792	214.5422602	210.1174926	234.3525912	124.5434409	232.1138124	263.7674012	254.9149879
CAMLG	32.48051056	35.01360879	28.69780837	30.01390509	29.9855352	44.89780805	42.26630887	32.01057188	31.225231
CAMSAP1	18.36563002	26.31449635	26.34733588	26.61086217	24.8984351	46.87740835	47.7349726	26.40312331	28.14762046
CAMSAP1L1	14.95254169	17.66796674	17.27432441	15.86888134	12.94487937	20.65630768	23.73107355	15.77581948	15.89354724
CAMTA1	44.6859992	23.90422551	29.16044719	27.65979544	20.95598271	12.69796331	20.10431558	22.89561815	34.67684118
CAND1	14.16993495	18.49490591	15.96470262	15.25817064	13.17575676	28.70622178	28.67300074	11.95246957	16.4644131
CAND2	9.787540303	8.270958153	10.03549645	8.305911361	9.51880108	12.5190526	9.376704243	13.79207214	12.45411724
CANT1	8.502658519	14.40116241	13.0065425	11.24055282	10.03021846	15.06236173	9.655550736	8.216641861	10.16497722
CANX	80.20151281	109.8064381	77.53609481	76.76037486	85.79365781	74.99995282	72.17467772	73.09937911	78.02742726
CAP1	82.39365767	96.56787893	129.5102497	132.9407984	127.6483546	75.30110925	66.73692843	87.92772758	113.2580872
CAP2	101.9777838	30.52343936	53.95970732	68.10368449	38.88093987	53.27388985	40.93796511	32.47440827	48.12738407
CAPG	3.192465724	34.43756229	6.456820164	7.395349142	8.963917919	38.29268298	16.97441521	20.15567165	7.01803281
CAPN1	71.91743208	68.74596904	55.10207988	49.37546281	60.65631691	68.20218776	74.29159644	89.51420635	65.8408212
CAPN10	22.08811499	29.96447216	22.95974319	26.29768529	24.88145674	26.15390621	28.48970318	26.57236945	23.91842578
CAPN11	0.523102293	0.136049629	0.102790628	0.185834153	0.222064606	0.165943361	0.139071718	0.348117293	0.1719952
CAPN14	1.430150925	0.875095006	0.592642954	0.57812755	0.686172165	1.626478807	1.747609344	1.448862614	0.867688788
CAPN2	18.46336114	21.18134762	13.7215298	12.56426526	17.01972587	17.57480022	12.37574071	13.5494552	13.36183187
CAPN3	2.175811814	0.749877635	0.833899082	1.086357274	0.741802751	4.363374963	0.844666416	2.587406763	0.887935987
CAPN7	4.834994207	4.591674972	2.103761539	2.815956296	3.224751968	9.165588824	5.851848931	3.716507328	2.354962104
CAPRIN1	67.42092742	84.08783413	63.29040328	58.15210719	54.98221286	169.0345291	171.7221324	61.24650223	58.32318167
CAPRIN2	10.64011082	6.334051635	7.234840991	7.909877239	6.907067402	15.48912735	7.880566089	12.13578262	7.003970514
CAPS	23.98830532	105.3998119	9.085957289	17.10518907	82.32792933	17.33515463	19.2013793	102.3583519	17.11067948
CAPS2	2.168473051	0.307325791	0.20639665	0.202118826	0.18114312	0.452204179	0.025386058	0.218436266	0.094187663
CAPSL	0.036702891	5.10460107	0.511035192	0.30315319	4.015007391	2.242985388	0.219994321	7.193239989	0.476131619
CAPZA1	20.09848411	17.89197415	17.03805371	16.89217919	14.96819871	34.43976086	17.39412524	21.56995504	16.84920592
CAPZA2	31.78419121	41.34431361	38.97225032	41.92363985	36.50516497	33.84489666	36.08572066	26.4597707	40.1887006
CARD14	0.941745842	0.29120394	0.111753938	0.216069306	0.484114577	0.420964992	0.657485375	1.090081115	0.485898804
CARD6	1.471955337	0.921051962	0.661578902	0.868417291	0.625295826	0.829436256	0.545364619	1.793628007	1.026697542
CARD8	6.711543938	9.205803122	5.18620545	3.808123457	5.268265607	14.61278222	8.40875399	13.57306348	5.702908184
CARD9	2.498689615	2.665395372	1.553155092	1.742195183	1.734879737	3.088643594	1.701926624	5.146445562	1.323039998
CARHSP1	19.55415482	50.81033396	19.93849587	16.85800426	32.20708963	140.8240441	107.4759285	44.56794285	26.58390073
CARS	29.27705895	29.01838279	32.58674973	30.21778345	29.5603295	30.64399628	32.77905367	35.27182823	31.00951627
CARS2	15.10110861	14.77482511	8.537069547	8.092777626	11.6651075	21.52484213	18.81597528	17.88399956	11.71181389
CASC3	28.48376359	33.5617428	23.34081473	22.68725283	25.84276856	57.2623125	42.39790979	32.57072426	24.5874956
CASC4	27.06790549	58.63749277	40.15688676	37.04401722	38.48099531	37.56285889	42.6955141	36.97727394	33.72896252
CASD1	4.940523931	4.562645691	5.713404699	5.042692491	3.963136762	5.093443329	3.110503813	3.439428522	4.87387067
CASK	4.908501557	13.80967907	9.971799163	8.496653038	8.293641682	20.56065075	20.56520054	9.033397452	9.853289323
CASKIN1	82.91615125	86.5997961	88.65356248	83.67405788	78.20273443	23.15112457	62.13789247	93.68963129	94.89182901
CASKIN2	17.49655693	23.22324375	15.3511975	15.69863276	17.23295307	17.2313449	12.15368203	19.73973565	15.80596482
CASP1	2.289331457	9.613463418	3.799992063	6.069583219	7.531874907	4.55630997	2.763473945	8.746123064	4.124800287
CASP12	0.27877942	1.163973551	0.485200516	0.365495493	0.58961647	0.223799737	0.626618439	0.564853781	1.107089254
CASP3	3.646480655	14.28704623	5.597757859	6.84344295	9.368350579	14.6490211	15.56370793	9.403393164	7.289266803
CASP4	0.398256314	0.856256405	0.415886157	0.633525521	0.414915294	1.454698291	0.636564763	0.95853975	1.180895205
CASP5	0.113146993	0.570158316	0.29538934	0.207678896	0.139594628	0.43713202	0.190742179	0.510612855	0.183476216
CASP7	0.722508283	1.670478768	1.257486626	0.780087396	0.908869832	0.865762602	0.573175502	0.657590969	1.654024393
CASP8	0.528299192	0.6815102	0.331011431	0.349085491	0.382381656	0.727349145	0.744147456	0.871907878	0.509110433
CASP8AP2	3.418011582	3.19483361	2.572481931	3.417954921	2.219451297	6.017706803	5.482465538	3.341381773	3.851971192
CASP9	15.10489739	17.14996108	12.90693213	19.77830215	16.51256037	18.45757472	10.10975899	18.66591152	11.06044998
CASQ1	0.60685122	6.821648268	0.203113799	0.471249517	0.959871986	1.377193874	0.52462785	1.203786747	0.25953076
CASR	0.205911019	0.141988046	0.103740711	0.23870229	0.56156621	0.091351177	0.040599174	0.880333486	0.602526216
CASS4	0.117424027	0.157789518	0.068123391	0.0478954	0.053656074	0.201624849	0.048877127	0.21869482	0.10880671
CASZ1	0.16553131	0.381315569	0.109751733	0.072340284	0.155598902	1.279027113	3.124192127	0.416701821	0.189903476
CAT	5.363688015	31.08234648	10.99837861	9.10939403	14.75610294	18.06955746	10.25459319	16.09718624	7.697890705
CATSPER2	2.714030012	1.291646021	0.705263094	0.916742529	1.550195904	2.144737193	0.81903291	2.770369455	0.943071508
CATSPER3	0.067330821	0.169643164	0.117185656	0.185376433	0.055379412	0.260125852	0.580140196	0.607704758	0.124779321
CATSPERG	2.135649484	2.375968177	1.078085841	1.332100538	2.159587309	7.864462636	4.88346768	3.95764435	1.858987373
CAV1	0.671241581	0.951313875	0.912702892	1.078043428	1.604524132	4.670840645	3.551881909	2.190758864	2.390741915
CAV2	3.596883342	4.229174316	2.782302711	3.02591795	3.20496204	3.228409365	4.192114	3.864789029	4.814219705
CBFA2T2	7.082214327	11.72231697	10.1781216	10.2831687	9.237250363	27.65192186	22.36771871	13.2642366	14.59791812
CBFA2T3	8.079046112	3.68887207	4.568299879	4.861940047	3.010548178	23.68113497	17.62719998	3.399870434	3.413954305
CBFB	3.534868112	10.4500189	4.26555788	4.801249623	5.465947993	14.86501005	10.8763675	9.358653269	4.629312805
CBL	2.508839336	6.422276668	3.635110666	2.935637258	2.269864678	6.309032896	5.394807499	2.474656764	1.790038147
CBLC	0.021572217	0.130445312	0.206499029	0.197976725	0.319375588	0.030306214	0.032325554	0.055629539	0.339814896
CBLL1	15.67416181	15.27136508	14.1562091	14.02187602	10.73343901	29.04039986	26.88125765	11.49556186	10.59311452
CBLN1	2.474735893	7.96188766	10.76786025	7.55598301	10.56875205	12.30212817	3.137829858	8.222634709	8.070033064
CBLN2	28.07209921	23.51557629	45.80841824	20.68125567	27.05880529	12.29034237	5.774429397	18.39526737	34.88680669
CBLN3	0.715533844	0.397356488	0.749750322	0.107212011	0.240214117	0.512874397	0.087527655	0.376569187	0.189435272
CBLN4	19.54015606	3.86168781	9.166151087	14.58369599	7.121765537	0.267989321	0.124280772	5.304141526	13.77176039
CBR1	157.0845777	94.03142008	95.92648192	102.7009832	99.18379873	23.30553387	23.4412483	61.80997075	52.89576014
CBR3	9.245424062	3.096167602	6.305313872	7.740134326	6.126376842	1.771178454	0.694876039	1.831103606	4.941430443
CBR4	2.7608816	3.252235683	2.901820567	2.1388965	2.801657833	3.173470878	2.901362665	2.034184866	2.824065034
CBWD1	9.45858746	8.589322063	8.231080189	10.72729272	8.303765286	9.665351145	6.415379255	7.599850875	6.974662303
CBX2	0.993459666	5.425254911	1.146006783	1.526629451	2.204317783	56.42783523	12.84419513	5.421679701	2.35490385
CBX4	41.36286645	40.42455228	56.33151106	62.47121435	54.77658431	53.1435145	52.71183246	47.95170354	72.90166834
CBX5	19.19659283	33.33335187	25.00831531	24.67702516	21.36509611	29.5662326	26.74767957	24.7811202	20.79123973
CBX6	241.0815579	128.5207517	217.266034	222.6945672	169.7130846	53.9353149	53.84105353	114.7958868	161.6020224
CBX7	72.81882918	8.077399394	18.06047741	20.96016903	12.40992887	7.459074102	4.19226819	11.80870168	16.02702671
CC2D2A	4.348838966	3.42513414	2.142038598	1.986465887	2.996135295	11.57016115	6.506763271	5.539232388	2.984052396
CCAR1	26.05437115	34.52666336	32.89794005	36.75513461	31.61000256	52.33357082	45.62625292	42.10930134	36.11929535
CCBE1	1.707120309	1.889694245	0.730610816	1.797842695	2.601040824	8.472634641	12.72753179	2.16504152	1.659636504
CCBL1	32.72967583	15.11767987	21.91839697	18.46415788	20.67449986	15.811185	17.20758529	20.4120673	18.65840783
CCDC101	27.03788203	27.64027925	19.01017439	20.29467193	21.72311859	46.68438083	42.39396234	32.745733	29.78234466
CCDC102A	2.170533051	7.500013566	1.852869693	2.371409052	2.720392183	7.144126271	3.237014136	4.637746835	2.624196683
CCDC102B	0.04446375	0.156839906	0.116080131	0.081612266	0.14628524	0.156164748	0.033314039	0.200657231	0.041200719
CCDC103	0.60934855	2.881606721	0.978958361	1.462583611	2.236067216	2.436469977	1.194050108	3.263599625	1.085828281
CCDC104	119.8334922	85.70399906	104.4556259	101.0651371	83.41185187	70.62246736	68.18429895	81.712763	102.9906776
CCDC106	100.7035637	98.57176051	113.9969402	127.61663	129.6880654	44.22644393	47.46701712	120.9154301	145.0957245
CCDC108	0.920375366	2.160419864	0.045622697	0.128303498	2.707015723	0.687423059	0.798693582	5.189991323	0.178123225
CCDC109B	6.899398096	10.90317086	9.556686259	7.41837949	8.596049277	8.574377561	20.15724247	10.26454721	9.57070063
CCDC11	4.261911499	11.39088599	1.846237475	2.56734477	5.126855592	1.120996897	2.911857521	6.415125087	2.940112748
CCDC110	0.267240888	0.146907482	0.126850452	0.200665211	0.159858097	0.153588835	0.364050325	0.297587381	0.472746396
CCDC112	12.44079252	25.9184169	14.79520089	16.10708754	19.52230708	72.37657692	84.23022946	35.43776574	23.85216449
CCDC113	4.137820876	5.058016961	4.715921582	4.287433459	5.577096204	2.587771882	1.720123563	5.954794472	2.869436961
CCDC114	0.364219292	2.502729818	0.086441454	0.060774251	2.314854067	1.418753711	0.471351688	3.543472267	0.092042886
CCDC117	2.940323934	4.707986494	3.361181756	3.448907776	2.819091238	7.479400887	5.748681788	3.9257913	3.76438531
CCDC120	6.047058234	11.51557154	7.807037786	7.520982059	9.101107615	19.28570294	27.71165782	11.89326044	8.095495137
CCDC121	1.908879028	2.364369948	1.191970516	0.815748534	1.62997315	1.811704204	1.09176286	1.164875431	0.648107517
CCDC122	1.532490297	1.210532493	0.792956273	2.09063422	1.601136281	1.396510359	1.024073563	4.379157315	1.535163766
CCDC126	1.642405795	0.813596176	1.162787202	0.906935008	0.881502641	1.085246403	1.074130112	0.933216675	1.21234165
CCDC127	15.14320043	14.11808109	18.41876399	17.74235555	18.5931249	13.42669802	10.46307599	14.34858456	16.53903684
CCDC129	0.092380152	0.082757735	0.062526591	0.065940701	0.050654945	0.187463372	0.169192088	0.066173918	0.047555952
CCDC130	27.28467049	19.92231773	17.9264044	21.43295032	18.61871186	29.28267353	24.22608953	33.95952154	20.6033865
CCDC132	14.22849109	10.69934219	13.67936644	13.08559486	10.48487142	13.41048656	12.21991148	11.53393378	12.13661589
CCDC134	1.62329652	2.781180802	1.62452443	1.887033263	1.846966979	2.60359896	2.148689582	2.54653795	2.532017435
CCDC136	66.32977467	28.23913887	39.63079948	43.18661763	39.68339576	17.1808144	18.83411408	40.73097178	45.87139353
CCDC137	8.946573158	9.294566985	13.78756149	12.29784835	12.31824644	15.89094292	16.713542	13.46658323	11.79592747
CCDC138	1.76690425	2.616883106	0.828967326	1.001135542	2.830724635	3.723412779	1.323836103	4.160209054	1.494869169
CCDC14	1.125110827	2.042989077	0.928454336	0.881235259	1.17270582	7.194624758	3.21203885	2.313607739	1.339128626
CCDC142	29.57483618	26.13008098	21.03855081	24.50755028	25.68985847	31.91086713	23.27350226	26.16350474	23.91483439
CCDC146	2.128029587	2.84838741	1.745764093	1.098549282	4.694810783	0.895325983	1.204108552	7.302608502	2.310775009
CCDC148	2.020156066	4.119250118	1.812497438	2.81689487	3.619394839	1.628035393	1.630914588	5.290262087	5.673756323
CCDC149	56.4950477	19.8240576	35.87265224	43.92149805	34.16596724	10.79765618	16.34065207	27.04814611	35.35215168
CCDC15	0.711883161	0.717449214	0.29906756	0.67585158	0.54514109	1.379455276	0.901214163	0.917887394	0.523163299
CCDC151	18.15199485	16.19326296	7.698188597	10.84478846	12.01416717	5.003407522	5.988518553	25.07657781	15.16223075
CCDC153	0.054760243	3.863188077	0.047653622	0.100511261	3.423051173	0.961639495	0.369257294	3.530336133	0.050741591
CCDC154	0.502752208	0.540461988	0.49584073	0.261457443	0.606484687	1.542094338	0.728252411	1.707027464	0.248457108
CCDC157	5.464629124	4.578404235	2.669925022	4.084591713	4.917030246	4.569266193	4.587612782	11.18867594	4.831772663
CCDC160	2.934880273	1.443701487	0.912142952	0.769558609	1.120753597	0.662646307	0.392666243	1.17129189	0.679875057
CCDC167	14.96719639	54.92933489	35.33898099	27.99030939	28.98768973	75.57818848	44.30599258	49.01063536	54.32386327
CCDC17	0.970439126	0.330600598	0.142732129	0.37631416	0.404712745	1.084913985	0.348185011	1.057406278	0.291297325
CCDC174	10.66530409	8.82390064	8.370093988	7.971862809	6.652475209	13.93277696	14.26634467	11.20008053	8.635296184
CCDC19	0.225489895	9.701952828	0.226415179	0.827763803	7.461391908	2.022547522	2.1962999	13.39649663	0.626826068
CCDC22	24.77316405	17.61401519	18.80223297	17.13975998	20.24196667	14.58446864	11.08784715	18.52788899	16.11248783
CCDC23	21.42024558	45.91674972	28.55234339	25.58686657	28.94400851	85.02385832	86.61318691	43.18180698	26.14933803
CCDC24	12.06151594	8.284841921	7.214869443	6.469645993	13.1567857	8.604056821	5.580112971	14.13257192	8.051323676
CCDC28A	21.45283993	4.065185924	4.270337821	4.880766356	3.951612537	3.338696641	4.831625269	3.975211573	5.189834649
CCDC28B	8.93482617	39.34189995	22.74735455	26.25901658	33.13552792	48.0050436	64.87127472	45.15577395	42.70159563
CCDC3	10.31976835	6.070652588	7.54477594	7.032010111	5.482579762	4.332276294	4.529683776	4.797047277	7.807956833
CCDC30	10.63466274	10.17606539	6.763896776	7.74654644	8.352649304	9.613254905	9.23059504	12.45704321	12.27739389
CCDC34	10.1498142	13.35093635	9.917604463	12.17550089	7.482929966	13.65707911	11.39967863	12.81065189	16.53539421
CCDC36	0.606738191	1.056196422	0.359998308	0.480896491	0.430989494	2.111601999	1.002170456	1.244593077	1.086091193
CCDC37	0.313944605	5.045735674	0.258822768	0.500417765	8.548393396	3.563237037	2.376959914	20.30359815	0.581810736
CCDC40	2.28164778	9.827571432	1.426123662	1.503993616	9.621549243	11.63238272	7.842004761	18.7371608	2.491742858
CCDC41	2.406984816	2.414727751	1.176426763	2.39054508	1.853179674	3.505032132	2.231617365	1.983983046	1.435975596
CCDC42B	0.706686934	6.619385452	0.542625186	1.335259082	7.214313767	1.168005927	0.87208211	15.22219095	1.078536587
CCDC43	12.10571271	15.11218487	14.72044474	16.08711925	14.59019927	14.35389353	13.21814365	14.92206546	17.64858203
CCDC47	25.17928135	17.32390191	15.43977358	17.18263931	14.94474973	16.32405939	14.59836245	14.40377142	14.87453491
CCDC50	3.491864851	12.13554	7.777627673	7.159532031	8.559162147	15.11594337	11.57585181	10.54118857	5.726515691
CCDC51	14.99028085	13.5748429	13.17992715	14.78254987	11.02759523	18.31255069	13.20785158	11.68493163	15.5006573
CCDC56	124.9001724	102.7431089	115.8033946	127.7920116	129.6908685	72.40455368	62.11540345	92.20914589	115.411942
CCDC57	3.457989045	2.965329376	1.55740413	1.656361333	3.193472368	5.870124062	3.647665487	5.338657975	1.306984465
CCDC59	13.88987298	9.398037037	10.83883455	12.32835828	13.27480974	14.31448104	10.0404159	14.88238798	14.56244923
CCDC62	0.119060598	0.209985136	0.051804635	0.109266597	0.146890514	0.376346161	0.278765669	0.38378567	0.16548477
CCDC64B	3.11347533	0.575266796	1.106345597	1.381056774	0.981649491	0.182251494	0.05831854	1.003612641	2.043533772
CCDC65	0.191002749	2.059708868	0.099728989	0.070116296	1.633831962	0.32200141	0.329146059	2.512004854	0.070794304
CCDC67	0.216954868	0.710616365	0.094399556	0.647101068	0.996316649	0.67308659	0.555383811	1.165571295	1.25645844
CCDC69	7.073527645	2.01922067	0.595355085	1.053912853	1.939318908	0.360423996	0.604119192	1.370431805	0.30564688
CCDC7	0.508958069	0.194562499	0.183271866	0.273811878	0.101045384	0.209575178	0.157792537	0.384692406	0.471607513
CCDC71	14.25339545	20.22493299	14.78578685	11.81612601	17.67046899	28.17975626	23.11237848	18.81618447	14.04706652
CCDC75	33.00217323	15.52633684	24.71634535	28.27716798	18.73670116	12.82185994	8.369832004	20.89958991	23.81471996
CCDC78	5.478891348	1.397335643	1.965524792	1.416103677	2.979724072	3.754321146	2.664065715	5.074811982	0.994641445
CCDC8	4.501109118	12.88480222	4.376706699	3.510248551	5.770486813	13.62666358	12.91966647	8.174136352	6.892572011
CCDC80	5.956167953	69.75989916	14.87780913	18.59344786	22.88242972	7.219363146	6.543637273	39.90157136	17.18133866
CCDC81	0.054045697	3.744693408	1.505017836	0.768797875	3.267253939	0.569454847	1.599482235	4.529551081	1.690182527
CCDC82	11.30586328	9.837281459	13.761849	10.72384507	11.14729754	22.03930691	16.2260731	14.34213201	12.05084627
CCDC83	0.556330286	0.103283177	0.4841314	0.577745961	0.288997961	0.082270855	0.010969083	0.528552124	0.705425509
CCDC85B	270.16492	232.9200642	346.1859589	357.8280097	354.1513416	60.45955409	89.7956129	301.8266963	386.5559378
CCDC86	10.31252309	13.08700174	13.87778254	9.928302572	12.59676737	12.94004875	8.809089448	12.55157646	10.71044488
CCDC88C	3.596883342	17.91065068	3.954684296	4.49598757	8.435226809	38.98089232	29.28201288	14.16258173	8.81014152
CCDC9	33.78282587	25.64914847	21.69762201	22.05243657	17.23138963	23.35216992	25.81155798	28.3729578	19.95132494
CCDC90A	12.92341739	10.87999907	16.69238307	12.83672385	14.43858427	20.15596382	18.47458717	12.1040096	13.250804
CCDC90B	14.55123621	24.06902826	16.59984049	17.88550218	23.23899568	30.89312481	28.16039333	21.79091551	17.81659667
CCDC91	15.14227191	5.053200629	7.603042763	7.500514553	7.196377884	6.233963843	5.456591526	8.517564025	8.630016595
CCDC92	159.1744195	63.94467819	72.70034503	72.48984588	59.57099282	62.30385802	69.33421805	62.95811289	76.10871214
CCDC96	2.379445088	4.638849715	1.476609497	0.877064014	3.384797898	1.054905353	1.695098934	2.363874386	2.078319953
CCDC97	17.08519588	24.09696725	19.78028616	17.43138823	22.13011183	33.91554705	27.30920613	21.89506343	13.3875349
CCHCR1	10.69587501	9.139619706	7.136606453	6.510832285	10.09997415	16.18455756	9.135386386	13.67914471	8.182057358
CCIN	0.038676165	0.097446413	0.016828444	0.141978555	0.238582782	0.108670161	0.115910986	0.099736491	0.035837864
CCKAR	0.223173821	0.074972922	0.237368986	0.250329932	0.061186615	0.470296146	0.148631867	0.127891422	0.229773241
CCKBR	19.27180446	9.287932562	21.69449238	20.95169218	16.09486694	6.785962418	12.40291553	10.06689516	19.32275001
CCL19	2.880643491	0.55060056	1.642387628	0.638129631	2.165069393	2.163017953	2.790898155	0.70442521	3.267522442
CCL2	0.285149305	2.9216847	0.537644204	0.436154566	0.859959858	0.701047229	0.213645389	6.985646485	0.264223249
CCL25	6.302538923	10.17821285	4.625578256	8.641288109	7.931870157	9.654347658	7.9650166	16.35063412	7.81014566
CCL26	0.135060837	0.544467388	0.117533044	0.495802582	0.666522966	0.426922325	0.05059652	0.522433932	0.6257461
CCL27	19.49126423	12.358384	15.13424881	17.51987633	18.69619563	18.77652493	14.11342889	27.19985524	20.7792926
CCL3	0.132958723	7.325240227	0.231407473	0.081347635	0.036452726	4.202776191	3.387013729	1.714342215	1.560550716
CCM2	84.93347069	50.18124688	72.59509846	80.44230817	59.80453762	33.33846004	36.31864625	52.41237644	76.73364625
CCNA1	2.908901884	2.226566527	4.486013395	3.66649482	3.361703387	1.875197016	1.324233055	3.631985466	3.531352265
CCNA2	1.570400064	2.574236384	0.691531633	0.902931723	1.83632121	22.67347851	5.698748232	2.951877069	1.437622215
CCNB1	3.384066222	4.285019178	3.035504268	3.217177088	2.869027628	19.43119337	6.202172289	2.864144313	4.325688405
CCNB1IP1	1.469007496	1.201559806	0.537283456	1.035547791	0.875546783	1.435664855	2.568159558	2.580378769	1.578205741
CCNC	4.14413245	4.900266088	6.444505608	4.530927929	5.365062416	6.116229286	5.436467579	4.91897623	5.461963465
CCND1	17.7743067	32.80908229	17.18393591	22.74546062	18.25460245	37.92331678	17.05602353	25.36892671	20.27913436
CCND3	35.93642907	36.41335415	28.0862179	25.96192993	38.97926806	22.38642029	22.12999176	30.33337119	30.58180522
CCNDBP1	68.31794233	17.17274162	26.31703137	27.33476293	14.78521104	14.55233107	9.292646134	16.40416937	21.63057034
CCNE1	8.040092177	5.695001977	5.247504745	4.54208267	5.443209243	4.1424996	1.903799354	4.376519697	7.133783344
CCNE2	0.472946599	0.701726567	0.240081916	0.26524771	0.270136983	2.750000575	0.472467618	0.32184287	0.219119396
CCNF	5.454480463	8.062454119	5.753471826	5.258609131	7.395589235	15.53468599	9.601721651	14.5914792	6.371350426
CCNG1	10.19724529	10.62600458	6.061025563	7.098268213	7.152862266	19.73180283	17.55801801	5.457708832	6.453781795
CCNH	28.61157204	19.39613898	23.3740528	24.8432508	26.24162725	33.53462376	27.42179209	30.95846589	34.06505312
CCNI	515.1159322	636.8570233	631.4367257	654.3340743	556.5905331	585.6130678	822.8909922	714.3719577	730.4136065
CCNI2	1.012670374	1.137226866	0.755356314	1.115240947	1.130389464	0.020323897	0.021678103	0.72747045	0.214480966
CCNJ	1.184073639	2.346885562	1.494091735	2.0193969	1.931562897	9.45406865	3.726054546	2.022904012	1.590909317
CCNJL	3.217682744	3.783314588	6.919091324	6.826124014	3.768435801	4.512244801	2.12256803	4.043589914	6.503233405
CCNL2	24.30641503	15.15112561	12.76987756	16.09462131	22.01308157	61.92780896	27.92059451	48.15359324	17.99020038
CCNO	1.720467277	1.300439415	0.083177231	0.175437837	0.530654823	1.930272732	9.452986734	0.924306187	0.509261057
CCNT1	3.808146069	4.489923138	4.567858046	4.088611244	3.507084769	8.231501668	6.543671432	3.924324076	3.787540983
CCNT2	7.673980837	5.766121249	6.353228959	6.917539699	7.587183084	21.19382335	12.95689713	9.376335435	6.146299049
CCNY	27.46921386	29.45727391	36.53658421	34.60626653	31.80004621	21.11643386	17.96546472	27.99669686	33.26713757
CCNYL2	0.094654825	0.063596606	0.054913869	0.086868458	0.103804439	0.110814967	0.141838444	0.244091939	0.029236152
CCPG1	20.8015197	16.24037049	17.17641437	21.15603793	17.23125503	13.75171625	10.16475478	22.1967297	19.42394708
CCR1	2.29418233	13.0748759	2.474473475	0.948940355	1.661055067	1.407240049	1.234698622	4.60375862	2.85937861
CCR10	1.317866349	0.91707007	2.70326002	0.719915365	1.625912084	0.418776781	0.329132917	1.254193244	2.238780492
CCRL1	0.059790712	0.180774605	0.052031251	0.027436145	0.14753308	1.952961091	0.156791665	0.077092905	0.13850723
CCRN4L	16.45241084	10.07086119	19.5026861	19.40611857	15.24525569	7.87119735	10.39086987	12.1365111	13.8524543
CCS	6.83407835	7.773049774	5.239175372	6.510832285	7.387613599	7.977981056	8.704625285	7.510941422	6.061155512
CCSAP	10.24292319	10.0162694	15.78985383	18.49985677	12.82491569	12.32606378	25.35625788	13.7956683	18.49434509
CCT2	62.69632778	108.3712101	77.42515408	73.35798328	75.07413193	161.9323295	157.06387	81.80665406	97.3054485
CCT4	62.70293991	53.57763525	47.94533993	46.73247408	43.23511132	64.73445859	65.02677581	44.87406338	57.11351104
CCT5	45.34443399	76.38846193	59.79832499	57.06711232	62.20154486	114.3684813	125.7723897	66.51682031	60.62239466
CCT6A	41.34510952	42.07604963	31.90352106	32.82491112	30.20636402	73.81710131	74.92326363	33.9841374	32.39267283
CCT6B	0.281933925	0.653518096	0.049069076	0.336364417	0.185511893	0.871378679	0.464719851	0.145407904	0.235119451
CCT7	151.1935269	164.8201158	147.9671597	149.0202737	151.5189857	184.0108177	191.2848423	144.0873155	160.2010589
CCT8	84.9780529	69.46474576	73.75893418	68.27279808	64.88672993	117.187272	116.3520712	61.59716884	75.9635008
CD101	0.156029186	0.13478498	0.252163198	0.225019339	0.265833823	0.994233617	0.183705303	0.330511312	0.340792837
CD109	0.346870067	1.435518255	0.179828096	0.22351273	0.734494873	0.451019308	0.298595963	0.846914676	0.328253159
CD14	9.370348086	15.85567307	7.231520155	8.301631767	7.97407421	14.27382392	9.355453543	9.654384957	13.03406538
CD151	21.82396835	57.87782208	21.10934005	20.71044319	32.92968206	51.20777889	37.63508727	54.89159279	39.82766041
CD164	9.071684185	10.08800368	6.898878852	7.559039028	8.458801979	10.67135887	6.985436506	7.522558894	7.176325263
CD164L2	2.0672479	0.612768012	0.370375483	0.557998457	1.000179777	0.939600498	0.136664621	0.705564688	0.056339418
CD180	0.379109376	4.304695286	1.143686932	0.452300673	0.821116526	0.825530521	0.615428824	1.270921008	1.510538127
CD19	0.017750853	0.232565356	0.0154472	0.065162625	0.204400376	0.137157267	0.053198627	0.228875818	0.082240916
CD1D	0.272003118	1.336383014	0.414230889	0.280831462	0.419478384	0.477662125	0.203795734	1.008306153	0.189031359
CD200	83.91504369	61.96418521	92.51156513	95.78518008	93.23739386	98.18718669	109.9253567	78.07662572	93.40871027
CD244	0.190212916	1.396672506	0.378348917	0.885298387	0.268199301	0.324487372	0.152694865	0.805843088	0.591709493
CD248	3.110039562	5.084921307	2.04434039	2.560210266	5.577096204	28.51237062	16.92121551	12.95942265	8.966990504
CD274	0.222898837	0.179713306	0.077588676	0.122737821	0.275000506	0.219201112	0.066801928	0.229920913	0.082616445
CD276	16.63179542	29.54555766	11.89248734	14.55872503	16.72439232	59.75526345	44.84118551	40.99113734	18.0802918
CD2AP	1.22523317	2.280973996	0.770052157	1.046358263	0.993754319	3.323058297	1.695739341	1.689497913	0.819951763
CD2BP2	27.88091908	39.70762648	38.75308158	36.53449645	40.29447827	44.46729533	40.73183988	33.27697826	32.22098174
CD300LF	0.205227578	1.895961888	0.297656258	0.345299946	0.421997774	0.528584064	0.179392266	0.74974586	0.158472236
CD300LG	0.046808756	0.235873714	0.122202165	0.085916475	0.154000283	0.493202503	0.561136199	0.120708479	0.390362704
CD320	36.57717587	49.79970964	48.99952619	49.0844556	54.01057769	42.62013002	37.80167195	58.80864628	60.15923008
CD34	5.873036082	5.14171937	2.736112138	3.457168567	4.147446871	11.27201762	5.911535758	9.714308258	4.754909907
CD37	6.699448289	33.53301093	9.707391516	8.266438309	8.120408945	7.678105004	4.539162837	16.2843212	10.36613573
CD3E	3.012573314	0.590358211	2.306046303	3.583944377	1.766603252	0.137157267	0.188095144	1.690411398	2.429631634
CD3EAP	12.76818268	14.83907989	12.31499097	17.39438802	14.15061237	12.20789033	9.62600557	19.12827784	16.42809178
CD4	3.60342313	24.4535153	4.453006506	7.018310911	0.436673531	4.475180924	2.335903334	11.84120254	0.481483181
CD44	1.485669207	32.92574022	4.656818971	3.719722768	13.60763797	4.47830926	2.074948544	19.2489007	1.630584984
CD46	5.922867904	2.554119203	2.056730332	2.587159847	3.630235849	9.621010822	2.986881225	6.241634282	2.533020214
CD47	19.91030701	21.8655102	31.69412732	27.76787255	27.01867178	19.36352331	20.81867515	21.6981484	26.65382759
CD48	2.624886061	18.28166887	1.753967064	1.419566446	2.236067216	1.580412958	1.791075161	5.016273497	0.651496969
CD52	24.52314753	30.132867	19.22577169	16.35560823	20.29136278	20.22626298	27.03642488	31.2398227	45.65168435
CD53	9.508086535	15.3182283	4.107597347	4.476969513	4.198110834	4.172282375	3.079666035	6.668485288	5.001584858
CD58	3.269149097	4.981287484	3.386772235	4.928944004	3.585154663	5.576895726	2.653493571	3.914089299	3.858672593
CD59	103.1639693	92.55945595	43.62434829	49.45630754	65.39330878	52.62212948	31.23491829	70.4124844	48.37017355
CD63	73.83348607	162.4275886	78.13839411	77.97428899	102.8616361	105.7166908	85.68601977	131.3557433	120.4363249
CD72	0.283180042	1.553812663	0.219048694	0.17325698	0.129397107	0.508340701	0.070723312	1.460505909	0.583107784
CD74	23.75053155	30.31355792	3.928070424	11.42105731	4.024920989	3.111438011	1.359109975	18.00419126	2.110850178
CD79B	0.13602863	0.137092207	0.284100575	0.199742123	0.044753267	0.114661728	0.04076726	0.035078499	0.201673584
CD81	507.4647172	534.1982397	527.8614113	483.2732513	643.1152611	228.5072294	238.4235698	495.7331168	405.4532356
CD82	15.69875676	30.95511217	20.8633626	14.01586237	28.8418883	19.26794197	12.20961614	29.86743702	10.98907022
CD83	9.426314966	15.0664335	6.47267647	4.825580279	7.24431937	5.669561184	6.223895361	9.970156181	13.60679501
CD84	0.36004364	3.73064142	0.244779883	0.278797122	0.222101166	2.45794675	0.986307268	1.479742076	0.594263056
CD86	0.528748809	3.610282159	0.954768433	0.727880386	1.217704369	0.724254043	0.851743969	2.658855246	1.139124177
CD8A	2.204022444	0.129708333	0.461997828	0.383873515	0.476356809	0.022601245	0.024107193	0.601553321	0.566471093
CD9	21.15627771	74.99586319	64.44705643	58.32951139	88.7248671	17.61122531	13.53430555	55.56087135	34.50745311
CD93	0.14625053	2.158269725	0.309085676	0.450595269	0.687375157	2.891162822	2.44199749	2.613074723	1.800450015
CD97	2.101232741	5.65196633	1.651992234	1.409715187	3.766410665	3.267518871	2.280062004	4.559074285	1.611336014
CD99L2	97.32840408	72.94522386	116.7957425	101.0381692	91.99191261	42.78847452	54.24631299	61.27124365	100.2064792
CDA	5.46568982	0.990723886	1.060772919	1.335215181	2.10221906	4.170748898	2.563130034	5.07003394	3.497841492
CDAN1	4.748561483	4.341072993	2.338383374	3.423045466	3.410871302	9.415073692	5.36076067	6.939745822	3.203438123
CDC123	64.52967001	56.35950065	64.7961992	65.40766469	65.31545787	56.25477226	55.80734723	59.90364349	62.7729687
CDC14A	0.659904391	1.138808277	0.629330375	0.57243556	0.840177473	1.231875458	0.602794624	1.258816998	0.577970882
CDC16	12.7341141	15.35962345	13.41161805	14.47252254	16.95265991	25.07416059	15.48940423	15.79686297	14.43936922
CDC20	2.341232957	10.7056748	3.940085669	2.787906902	7.304767128	45.31393414	13.4097968	5.912733295	3.514099391
CDC23	8.445743086	7.095007974	5.297934279	6.826560718	6.309297329	10.49672965	7.563614264	7.464413719	5.733553206
CDC25C	0.086682881	0.733829333	0.165953558	0.350030083	0.470556422	3.507217797	0.636473929	0.581188974	0.144578779
CDC26	28.68872469	20.60608235	20.16049539	19.90264193	21.39143282	26.30721359	20.32558184	24.55724964	23.98805735
CDC34	117.7406757	108.213913	140.4379016	139.1798624	118.6306865	78.92964098	73.73713201	107.0937383	137.6796099
CDC37	277.6292557	165.884694	161.7991231	154.0987478	172.6842512	192.7911645	183.7281069	207.6895463	174.049192
CDC37L1	15.26677152	10.06946266	11.45960929	13.11231112	9.417657687	7.818365288	8.728580222	10.3576346	12.90581206
CDC40	17.67734334	7.898523461	13.68577053	15.08836929	9.941338382	7.046611905	8.442604424	11.56481977	16.04117032
CDC42	46.54733247	85.57978646	79.77594217	74.43087616	80.69712848	90.72318813	95.81579126	77.46376554	80.3269932
CDC42BPA	14.26427568	8.685187726	10.51609522	10.81845867	7.959862276	11.15111063	10.64922766	10.40744813	10.27978033
CDC42BPB	30.78898047	45.47063912	51.80522378	51.78035277	49.097261	35.54193323	45.19027936	38.42076525	45.20420671
CDC42BPG	0.422680627	0.470826047	0.129061893	0.244996198	0.46353818	1.156371493	0.522259738	0.372891754	0.309206569
CDC42EP1	52.28853554	77.75374557	39.98532976	33.14650433	41.79625484	28.88976217	30.13864864	61.41872234	37.4496213
CDC42EP2	15.33079188	11.31597623	22.64247176	18.97423949	22.28868242	9.403831606	10.07086561	20.11521949	16.00644685
CDC42EP3	7.566663159	12.90131228	9.496504321	11.67839442	8.475299355	28.48964012	41.16616186	12.20762998	15.70218855
CDC42EP4	22.81126075	54.60201361	24.44074981	24.87301988	35.54655261	36.60104607	67.28943706	38.50844534	45.73371936
CDC42SE1	18.46794835	39.32684582	31.08192797	29.87542111	31.17000594	30.55465052	26.58517446	27.64994127	27.81892056
CDC42SE2	15.64017931	20.04574521	27.07294736	23.09058691	15.66052634	10.15032016	13.75621204	18.19335015	20.00581885
CDC5L	40.71006418	33.62283183	35.69983218	37.29478842	29.93108617	53.37001405	49.88380932	39.11133745	39.90267101
CDC6	0.634691011	1.123715637	0.791164956	0.802879106	1.114607976	5.590948853	0.6683211	0.442355371	0.397373904
CDC7	3.783504246	3.813086607	2.758108774	2.7269142	2.329868057	9.57317971	5.906975044	2.57966266	2.991900688
CDC73	5.4683844	6.79707323	4.478071687	4.169258231	3.390597132	8.952930783	5.651944777	4.917496029	3.767828591
CDCA3	0.24851194	1.972333113	0.648782405	0.427629727	1.047551928	16.1689715	3.817001462	2.122823211	0.863529618
CDCA4	3.437258342	8.965992549	5.513157516	3.587478839	5.266232574	31.15120186	18.33031082	5.909239557	6.182667682
CDCA5	0.305775318	2.311245791	0.266092709	0.140311021	1.320371558	11.81332169	2.749190773	0.887085804	0.070833899
CDCA7	0.086164533	2.580336079	0.385623548	0.338899639	0.860565345	10.08175087	2.886662691	1.285571394	0.262335487
CDCA7L	2.597749081	12.68752295	2.325831172	2.177743979	5.012889345	8.843034348	4.678698661	4.60554026	3.309776047
CDCA8	0.793267964	2.579423194	1.224341157	1.126360092	3.053023579	10.9341317	1.996113603	1.659675499	1.081776044
CDCP1	0.522254896	0.440405507	0.185501311	0.293445227	0.368188451	0.321930267	0.175683238	0.274850873	0.345663239
CDH11	14.17557796	31.21094331	26.30142969	21.09421593	21.87788647	54.74470279	51.51295198	26.92325454	19.86152046
CDH12	12.04099519	6.586867073	14.83253028	15.1570981	10.13789366	7.715096293	9.031759895	11.50418868	16.32139513
CDH13	41.43634975	57.11572916	95.21604712	70.82469955	70.14447683	18.04583413	14.49868185	52.3994952	76.92838038
CDH15	0.075033798	3.781023528	0.718257493	0.371851936	0.752924091	0.621936226	0.20238608	2.360627397	0.486691411
CDH18	23.52256669	5.334878773	16.74230591	13.94872938	9.778716363	1.376212967	1.094095687	7.358789539	17.62424588
CDH19	0.877705348	0.387755803	0.408057195	0.463441083	0.454902315	0.067565156	0.018016776	0.527090861	0.111410108
CDH24	18.15789653	21.62175714	18.33881105	17.32648908	15.78502906	26.11233251	30.08800608	23.47528446	18.74102427
CDH26	3.793603231	0.319388194	0.429896506	0.564573889	1.142294792	1.865989829	0.670424591	1.51428886	0.742770521
CDH5	3.899374896	5.365117618	2.596631803	3.531932284	3.785919894	11.28374567	7.767563678	8.219316148	6.5823336
CDH7	1.94324863	4.033228016	6.914926954	4.158313841	6.100505318	1.642064414	0.893757896	4.465398135	3.431914352
CDH8	7.088487064	8.406327367	9.464098734	8.439175645	10.63024264	2.059892465	14.99442749	11.41842529	9.591501663
CDH9	5.103931933	6.509716416	10.0750615	7.052582527	8.64497161	2.430635119	5.358022017	8.960439983	9.872900518
CDIPT	100.6439407	59.324817	86.77021507	83.02559669	78.47913354	41.44697754	49.66476978	60.91160939	76.34529846
CDK1	0.273655033	1.930562755	0.412777558	0.686460248	0.540193199	11.23876755	2.405725401	0.541029196	0.608573997
CDK11B	82.23879652	61.82999221	61.50291477	72.15732672	62.49573398	60.68876178	58.20778738	78.4316319	68.26594873
CDK12	4.247331469	5.439975407	3.761856828	2.815477474	3.077648923	10.66869444	7.54864631	4.195343167	3.300334533
CDK13	10.30828807	10.4066147	9.085319454	9.888134824	9.194728638	19.98047761	16.8636052	13.66553588	10.58685089
CDK14	28.08653566	9.578083064	11.53470684	10.84301756	7.123973291	13.90285133	21.72865735	5.997019032	12.12204417
CDK16	240.4226975	289.1357897	370.0440982	340.090638	333.5819491	201.2724554	212.589093	280.7870402	349.2227558
CDK17	11.65383797	13.56445389	15.36661699	13.65521105	11.28706886	10.40892976	10.57054264	10.39672988	15.07481606
CDK18	22.63555896	24.52087769	17.73717978	13.9628565	26.65984339	1.33589353	0.944774461	22.7622747	4.386430951
CDK2	2.990676118	10.21688899	2.575862218	3.124691182	4.793500745	22.18186373	7.641482488	6.130235381	4.178119069
CDK20	7.333589664	10.03627281	6.755633048	7.606287909	11.47492103	15.0630351	18.06908195	18.62439674	9.389745556
CDK2AP1	132.0885973	217.8528726	111.6016031	132.7921431	148.1878371	106.2609259	81.63789485	133.519803	129.4279156
CDK2AP2	61.25998752	74.79291507	58.26940407	64.82475565	61.56731189	53.2041458	63.62565349	65.40395032	73.3615692
CDK3	1.302792714	0.750273688	0.226744032	0.649053108	0.949081268	6.562781015	2.677316504	4.079499531	0.896766416
CDK4	22.34033337	53.54267058	28.60823631	27.79192822	40.14443485	90.86909763	53.7386917	41.614333	28.32749081
CDK5	179.7954728	103.9343035	159.7631551	152.9200816	146.1564153	67.41502513	66.03795674	129.5115918	159.1710581
CDK5R1	110.6091518	121.627829	145.536806	140.22715	142.9013793	220.7914931	259.1027867	114.854995	181.7534022
CDK5R2	134.3201985	185.6268601	306.5049982	295.705763	285.8108581	23.3845707	60.77834967	190.1444781	378.451411
CDK5RAP1	16.30945609	11.49825585	12.20059381	15.99230994	12.72975212	18.23447393	11.15650462	19.37016854	16.26967579
CDK5RAP3	27.15731291	29.05248609	23.56316992	25.20530076	31.91758221	26.70491675	15.99364302	27.90262854	18.49263194
CDK6	1.55771912	1.252578648	0.821990316	1.125414153	0.667869804	1.885746136	0.782209438	0.940144606	0.168908962
CDK7	7.075157801	6.628702557	6.658643546	8.15251151	7.047815888	10.56552723	8.874257102	6.825027743	7.33293812
CDK8	8.586199734	13.77772908	15.88948008	13.12494746	9.103520881	15.3514362	15.45961072	9.531325406	15.89974899
CDK9	46.40823935	42.14386993	38.46946951	36.65397658	40.57122853	50.96639369	43.68425688	70.5773796	42.24336284
CDKAL1	2.395920624	3.986095134	2.200817701	2.251183759	2.471117515	7.346347797	5.727289542	2.206607426	2.13199392
CDKL2	1.870641884	7.576981901	7.038623848	7.422950489	5.861324658	3.854419559	6.073428977	7.212929515	6.207088116
CDKL3	2.216978872	1.19810983	1.705582956	2.580119806	2.219863043	1.57985569	1.239769358	2.278535704	1.994738532
CDKN1A	16.59219022	18.7093622	48.98280258	64.2167944	40.50762929	3.892946322	8.27920169	18.41254714	30.59157497
CDKN1B	33.57378954	27.35764442	17.01602477	18.0683359	17.45678246	53.26443511	47.57181533	20.05810324	20.31612677
CDKN2AIP	4.421001468	3.608111485	3.414856431	4.337949081	4.317405412	8.385668504	6.548419688	3.482633157	2.656271198
CDKN2B	0.479431517	0.322120055	0.27814155	0.199996896	0.621370191	0.193897923	0.239472985	1.067746561	0.91541972
CDKN2C	1.171283103	5.866069547	1.861741511	2.4679575	3.833847561	11.90471351	4.68337245	2.881761893	2.336775381
CDKN2D	107.5971427	155.4294255	150.1369413	132.509316	161.8169645	74.61746528	116.6458122	179.2580088	154.5605137
CDKN3	2.059376289	2.459825878	0.962432976	0.734988593	1.035119093	5.839899277	2.05729064	1.524348709	1.731556787
CDO1	36.28204517	52.62369069	24.33440246	29.85222084	26.22787288	59.81152748	33.57644438	26.34714978	29.42936251
CDR2	2.912566018	1.334244868	0.921666141	1.035938245	0.767960223	4.953212085	3.080156006	1.114042776	0.71021672
CDRT4	1.874918615	1.039267998	0.775008703	0.60224031	0.848163427	0.13170108	0.035119121	0.846118421	0.130299394
CDYL	8.185664877	5.936775672	4.2887375	4.348208591	3.966543978	4.345860493	3.185372735	4.363587242	3.998267747
CDYL2	1.783931226	2.500686773	4.163302689	4.301328592	2.467695573	1.891038737	1.105727269	1.568293602	2.329248536
CEBPB	15.55090888	6.185132953	9.368832672	13.46024772	13.30391338	1.42480723	1.948389579	9.790798875	11.32533771
CEBPE	0.044062401	0.155424201	0.172548512	0.101094498	0.271809011	0.216657192	0.033013332	0.312472305	0.306216177
CEBPG	7.381407182	5.996842221	5.593225728	4.631346196	6.360290915	14.54965502	8.352106207	5.341416726	4.699394593
CEBPZ	6.902662497	10.84744193	8.692613072	9.847435384	7.269645949	13.90887472	16.88279255	9.556250763	10.59866826
CECR2	1.574872178	3.108845475	1.131597218	1.339243486	2.150957448	8.931170903	2.506057398	3.660682412	1.117902684
CECR5	11.11908708	18.92446007	17.09770823	18.56927462	17.41984391	20.11057997	18.94281065	15.50706496	17.73254328
CELF1	16.90107799	26.73930645	19.95811121	22.35632614	18.98780091	47.48771929	36.97729009	24.40936249	24.01609729
CELF3	113.0983713	255.0763636	258.2212395	280.4088519	307.2336534	342.0840623	463.5997014	338.334301	312.9386624
CEND1	528.1149435	163.4096093	282.2639281	276.1550169	211.5532761	52.92059273	75.07641697	166.2516044	274.1345951
CENPA	0.097143971	0.440565829	0.169073832	0.133729268	0.599254834	2.814794667	0.927998431	0.187883134	0.225037332
CENPB	33.55707703	62.25251645	53.98202317	54.29618296	66.29909641	72.31529004	60.90283641	48.85985208	52.3450251
CENPC1	6.340286562	2.587793698	1.503981369	2.601208184	1.713920785	9.809123071	6.829623544	4.431326889	2.864289476
CENPE	0.627824444	1.497468718	0.706609123	0.914204332	0.93637605	4.809912502	1.856478286	1.543453963	1.299243281
CENPF	1.594879932	5.429750345	1.915738306	1.421116088	1.70502611	17.95489884	8.728203464	2.130012473	2.066327704
CENPI	0.211768696	0.335381306	0.171122702	0.0416461	0.199061898	0.637517179	0.21533198	0.078014334	0.084097617
CENPK	0.970270383	0.807794671	0.403820324	0.116146346	0.6592543	3.378132698	1.359109975	0.815899906	1.055425089
CENPL	0.203915381	0.264226821	0.101401058	0.213875624	0.239599759	1.207287968	0.436518995	0.075121219	0.107971876
CENPM	25.09551754	25.74902512	23.53962377	27.25939307	25.69358662	30.5731815	12.86629706	28.12729503	29.49584315
CENPN	0.483608456	1.322914847	0.625258686	0.583314845	0.636426566	4.726740039	1.066311939	0.855160759	1.037073581
CENPP	0.922079402	0.579122088	0.918706671	0.760379282	0.97823606	1.295403992	0.660821814	0.878759617	0.941090811
CENPW	1.11830373	2.942846232	0.865043206	1.48244972	1.226402258	6.938910848	1.768854336	2.403196087	1.669490596
CEP104	14.46707009	10.28276508	12.90787622	15.30874269	11.75662023	15.6320649	9.151755995	14.91786792	13.03078357
CEP110	1.982404407	2.189091399	1.225753017	1.079411422	2.348263865	5.503423458	1.741138258	3.326561505	1.015141689
CEP112	5.616449623	4.311604909	3.264739709	3.614146156	4.114254765	3.683212013	2.958800021	3.861315062	3.018888457
CEP120	5.065622014	5.248123412	4.105365839	3.182085657	3.827206215	11.48970206	8.517850646	4.603632892	3.093418688
CEP128	0.404936274	1.098737174	0.424668924	0.485972403	0.452618579	2.968406677	2.045968908	1.365535303	0.490671646
CEP164	5.716214076	6.217639451	4.637847695	4.192359338	4.651870632	10.70457294	6.225027184	11.29707562	5.134349108
CEP170	13.61609516	26.37556045	19.45507643	17.49903108	16.91820357	95.88349904	90.47283359	20.51248384	16.55499037
CEP19	22.38929559	23.22105649	17.51036162	23.3462128	22.7027077	34.36516661	25.44561122	39.62248927	30.47932409
CEP192	3.720626462	2.158081918	1.31922095	1.827155704	1.813334162	5.977692792	2.93888828	2.689549349	1.837488601
CEP250	12.37013223	10.48602106	6.125337773	5.208422461	6.095883001	20.95942197	16.039115	13.99104573	7.209014989
CEP290	4.418778505	2.875448289	2.404790586	2.346714268	2.158521106	4.994616917	4.036734768	3.343293668	2.356935902
CEP350	2.239343021	2.859266841	2.108584337	2.20231073	1.66438313	5.75126557	3.325027653	2.597874315	1.910194227
CEP44	0.808271909	0.84268097	0.485087442	0.716204219	0.75649813	2.525550826	1.733240329	1.149979639	0.826434001
CEP55	0.104059054	0.681672341	0.124512548	0.155186019	0.577720896	3.901437689	0.545756752	0.385743313	0.277214812
CEP57	5.812994328	6.878735761	5.788025038	6.713473379	5.900359699	12.94560988	12.9110262	9.783001169	7.423952204
CEP57L1	5.697525363	3.793338395	3.609406791	4.294153657	4.01847608	11.83018461	7.210539557	8.031415578	5.539272066
CEP63	6.320133434	5.333622452	6.503208454	5.57077533	4.307156303	4.751718747	5.505436126	5.193899403	4.81376809
CEP70	13.04093727	10.10080699	9.756546106	12.07611086	10.84435839	18.55950252	14.09814465	11.45691952	10.29190814
CEP72	0.697354934	0.849225601	0.505711908	1.306646388	1.911908281	5.816937681	2.579777151	3.278169266	1.494288073
CEP76	3.344025518	2.619609439	3.075247083	2.881322803	1.813616586	4.379947354	2.822766872	2.730126609	2.692687087
CEP78	2.731306824	3.294409658	2.010204836	2.306630868	2.784216435	6.714991218	4.321398857	3.671549578	2.248163136
CEP85	6.93691197	4.356294541	5.445128191	5.654469753	3.74160597	10.41884522	5.249650246	5.427263798	4.231390564
CEP85L	3.264244741	3.485753256	2.901059534	3.327167875	2.330662827	6.390915358	6.671048311	3.295439621	4.183087244
CEP89	3.28714397	6.104719149	3.829443597	4.67108344	5.6253711	12.50402901	12.00644819	7.297525228	3.868800269
CEP95	5.874130913	6.355530976	3.526433184	4.908631952	6.8677758	19.63022374	14.38462865	8.597900789	5.140057253
CEP97	1.885031437	1.827259762	1.811533315	1.668340194	1.491256254	4.157651867	2.702496208	1.985234275	1.315577596
CEPT1	8.776531215	8.292330863	5.180610208	6.114957032	5.321116972	7.128227674	5.826291989	6.219792203	7.310238932
CERK	36.69722199	19.33395616	20.28924542	17.48382498	15.3412153	31.01469127	17.72387108	18.70159284	19.81714002
CERKL	1.389040315	1.527164625	0.52746537	0.950288282	1.869515637	0.762829592	0.302756412	1.98638159	0.655252827
CES2	34.32431244	7.038758508	7.752085181	3.813994861	10.20707115	0.459507737	0.432463498	6.301172924	15.22522004
CETN2	88.79313477	121.474102	96.64154571	93.10570828	111.3175452	74.06617585	64.21483176	106.3275398	104.0306317
CETN3	12.08773098	14.25504162	8.603617424	9.537000877	7.864666009	23.47025891	12.4359514	12.56158462	12.57148364
CFB	5.811108942	1.308951231	1.10693837	0.331781685	2.808302583	4.354689496	1.93618924	2.883144731	4.615416926
CFC1	4.840805498	2.049854898	2.123990016	2.687958283	1.304877402	1.943061289	0.365740558	1.258816998	2.073156425
CFDP1	77.27229092	119.504288	102.0682235	102.9891708	102.2723861	120.8604218	127.0245092	124.4983844	122.7739389
CFL1	1632.981562	2165.573663	2287.793767	2078.87819	2333.859789	1774.934308	1902.204275	2219.999792	2313.308243
CFL2	27.44609779	13.62289111	15.46503574	15.80569847	14.39114095	15.23051584	7.043076211	11.05888427	9.98203247
CFLAR	4.454755468	4.976828102	4.522735688	4.246765823	4.331501152	4.754415637	2.470920294	6.300445865	4.191834867
CGGBP1	17.44938448	24.25629967	17.03128973	14.85144698	14.43021192	46.73706979	49.06821427	18.45642716	16.57966197
CGNL1	2.269791047	4.575076056	1.921476734	2.64990013	2.031996511	5.200727159	2.504653484	4.071388461	2.782831177
CGREF1	62.09497332	47.13664211	72.30143271	59.98631662	76.07180316	33.92492454	38.2531198	58.57311611	72.37681297
CGRRF1	8.14090838	5.829555999	7.690308677	8.798358747	4.823672673	6.809492862	3.150069541	5.421002668	6.476472138
CHAC1	20.33897903	14.57940593	34.76747558	28.09246381	29.24268157	5.909048167	6.370729696	26.22465803	33.91087115
CHAC2	6.526236983	2.916334104	4.607718881	4.746304716	3.392862102	8.173831748	2.352601428	5.556939902	4.278750362
CHAF1B	4.55196975	1.851481843	0.799351081	0.749331262	1.678915874	5.577646942	2.768179732	1.868673979	1.040293547
CHCHD1	25.33891369	27.11750074	23.09197841	27.53425866	22.67412387	27.62609091	18.58297739	27.03111863	33.46003453
CHCHD2	387.3220385	177.1074632	274.802956	198.0684304	244.7022646	178.7899601	88.55452807	187.5414528	341.3252744
CHCHD3	40.09016985	38.04692455	33.5307573	36.71499122	30.98140105	34.31679905	31.36304207	28.24965397	32.48262667
CHCHD5	28.06528176	43.20766149	32.82838968	33.32470947	49.76467828	26.11474372	28.53751662	42.88369907	34.02690488
CHCHD6	76.42448155	98.15416772	88.25529588	79.69463091	97.11921287	81.85157486	96.64165286	90.0743382	83.76891488
CHCHD8	18.23516098	23.34469367	19.44267784	23.21810119	22.66645398	20.54061962	16.37040671	19.38154537	19.14226514
CHD1	4.306610872	5.246687826	3.511911954	3.93118245	3.267147064	11.448478	7.822664174	6.883458564	4.866672463
CHD1L	8.929250178	6.612304216	5.436152664	6.464850161	8.079705468	16.10070151	7.758407385	15.96890375	6.10190955
CHD2	9.569633235	11.03608249	8.214127853	10.73688202	8.085711507	10.46672091	12.25532345	12.99436244	11.66823998
CHD3	64.15902451	130.5798219	104.6146312	109.6916687	123.5666864	279.3913936	323.0364627	148.5885475	125.1127212
CHD4	56.58186978	69.61314819	54.42863591	59.80838414	58.00837613	82.15849314	64.12301507	71.33199282	56.31049215
CHD8	17.17831529	19.39068035	15.87893392	15.01235979	15.48586162	33.63654723	30.73815405	20.31406538	16.72299551
CHD9	5.995242908	5.668411447	4.623348684	4.830039938	4.192947715	12.34052689	7.900476329	5.970369512	4.992239593
CHDH	8.932577181	19.29562596	7.787623171	7.323749863	10.07514108	0.299887346	1.254871497	9.633186303	7.242417239
CHEK2	1.52668919	2.835220992	1.343487661	2.471608227	2.017581525	4.578794319	1.825030697	4.512024783	3.194886189
CHERP	39.6687869	47.60362517	38.75930641	40.68364976	43.78550921	67.65148687	80.79973017	48.04037831	47.20332489
CHFR	12.29253289	18.0673185	18.7004519	16.5118893	15.06464866	21.145512	16.91584742	24.28400191	16.89960416
CHGA	519.7532854	218.3079898	509.9210703	608.374558	454.106484	108.5643176	105.1425401	354.9895804	582.6587763
CHGB	227.8817421	124.0849966	185.6698849	219.69601	207.9911655	51.00658495	74.3049698	177.1886525	197.675469
CHI3L1	12.78275451	13.88704839	4.269422443	4.168370528	9.678352084	0.161542491	0.387689094	12.52815908	0.284130142
CHI3L2	0.396246016	3.758533401	0.16226936	0.213912096	1.974638696	0.098236788	0.06985495	2.254020887	0.043196116
CHIC1	2.137268627	0.391632626	1.093395922	0.99855918	0.958853168	0.827986916	0.621121191	0.851777233	0.816174064
CHIC2	7.369436519	12.98902253	7.362069842	9.159161525	7.148576989	13.23156424	10.89439961	11.07856352	9.829539274
CHID1	63.0729461	75.89062247	68.74243254	61.74780974	85.51440725	46.40267291	43.71518427	61.25145339	74.00324025
CHIT1	0.120601383	0.182316506	0.06996673	0.14757418	0.297582901	0.197667827	0.090359432	0.518336411	0.074500595
CHL1	12.55977725	24.69849618	19.67849918	13.94608076	16.95007195	61.04634857	46.14034241	13.72866297	13.79708104
CHM	3.281262784	3.795625361	4.219847713	3.842059577	3.084376539	5.71110145	5.461887144	3.355455906	3.744412568
CHMP1A	57.5449206	93.28087524	75.93418218	73.03585199	90.34348515	79.6257571	94.20734696	80.51867857	73.37498772
CHMP2A	147.7599062	142.228016	129.0419323	134.7734772	147.1848817	98.63825041	79.95920826	140.5804612	126.1634747
CHMP2B	14.40534952	17.26616359	19.16383727	17.6213886	15.99373885	12.1531756	55.28982747	13.89409736	15.24761067
CHMP4B	235.7778508	158.8543492	184.1156248	201.5405553	171.8983397	110.7797094	134.0113864	166.9574286	201.7381043
CHMP5	61.11082866	48.00260207	46.81584822	43.08108748	42.91161558	47.82941539	53.09259432	39.27662548	45.21595535
CHMP7	35.31023078	35.99836551	38.22103861	36.04411065	35.91087829	32.33987346	35.33944936	33.13180779	41.60471925
CHN1	622.8681045	102.131885	334.1412418	336.4478339	223.3034189	28.61759001	29.84658843	140.3602807	296.3298333
CHN2	14.08948205	18.51432749	21.06249032	22.30610393	22.20830074	14.3680989	21.53711222	18.67780674	17.91459026
CHORDC1	12.33852563	9.439809943	8.543237664	8.893382173	4.437030015	10.78431524	9.223416055	11.73200838	12.05951503
CHP1	73.86151006	63.89690554	92.79813521	84.47868889	81.44729279	32.20746548	41.75538039	57.99549741	75.17211349
CHPF	100.0940504	128.0865889	116.4133627	106.9592743	120.9164288	66.70570707	79.11198921	127.7361132	121.9179733
CHPF2	18.77843354	16.21460893	25.59730937	23.28121292	21.60921509	13.19924007	10.69872917	17.70225478	19.07695009
CHRAC1	4.832176611	5.478703091	3.754527805	5.622539001	4.897092348	8.728189746	7.564179726	4.227844969	3.198257846
CHRD	14.83660339	10.62721649	13.96548964	19.0437429	16.03710735	11.29445587	14.87029896	32.22314305	26.15411872
CHRDL1	3.023534989	21.95758689	6.384407204	6.324950633	7.606832481	67.57248655	20.7713034	8.914914135	5.088288816
CHRM1	120.2541904	74.03285203	139.6986722	161.8709176	159.1593746	19.78872691	27.53712468	126.3708198	164.4315754
CHRM3	9.751956135	4.603328969	10.75052814	10.80691632	6.626007685	6.349228835	3.956516585	6.485783011	7.821932133
CHRM5	0.522872	0.441507209	0.430419813	0.272353093	1.092586792	0.148899019	0.042352091	0.437306153	0.235702874
CHRNA1	6.144202933	8.002840448	2.454537358	1.813641674	1.699306493	0.706698854	1.305666872	3.057694286	2.663533348
CHRNA10	0.4036564	0.194562499	0.244362488	0.338238202	0.173220658	0.332854694	0.289286317	0.859900672	0.715542433
CHRNA4	11.24047923	13.03767565	28.63613984	29.40622001	22.63448206	4.263221634	16.3453104	18.80262178	13.1427387
CHRNA5	0.048780003	0.319549115	0.424494793	0.940113889	0.501517697	0.34264842	0.127917825	0.345927583	0.565002724
CHRNA7	10.85528018	3.05268281	4.787373758	7.558138567	2.477877106	1.138595907	1.398471325	3.082201658	4.308683162
CHRNB2	11.86925654	9.042878052	15.1427357	17.76839218	12.80759209	12.28427343	8.223917713	7.104413332	12.08794701
CHRNE	2.76683334	3.671481	1.605174641	2.835475562	4.418675476	2.073092301	2.677655234	3.567497566	2.179217795
CHST1	158.6780456	174.5830248	166.7100354	184.0384608	169.6388898	80.02616592	81.73076928	188.475595	185.9234963
CHST10	23.99265602	39.67875991	30.04127055	25.73763977	26.87168345	56.18517475	74.27162838	25.66999369	30.65758592
CHST11	6.709610219	16.93457815	17.49964682	18.40162676	13.75659903	20.51894579	25.42698303	12.53801791	12.29026598
CHST12	33.35922518	24.32088969	28.35348096	25.65214392	24.51894721	17.14126681	16.68804347	24.40436515	32.19516296
CHST14	3.199533914	8.275816399	3.744414133	3.413673957	6.028066909	12.80946389	6.246943205	4.51153509	3.987053266
CHST15	6.314856792	6.173304287	7.907174329	6.523036339	6.226971422	16.92005284	15.12453614	7.798461773	10.24650887
CHST2	25.99418063	37.80941164	40.41694094	41.14608828	42.07034409	40.33832388	43.2572834	42.91486166	39.61417759
CHST3	1.419073619	6.220100242	3.469510388	2.459975005	5.483912534	3.196116944	1.974565044	3.891794147	1.273189132
CHST6	1.489200908	12.68895916	3.510810755	2.360660668	11.44690697	1.141165854	1.440357032	6.982344681	1.856611488
CHST7	7.20722926	7.961127346	7.240832541	8.975642292	7.413001317	1.373988478	3.415833218	4.850131543	9.912909358
CHST8	18.72215957	18.51290641	32.82374932	25.35028929	36.39305896	8.48281895	16.58317631	19.64057847	17.20288398
CHST9	0.213469649	0.583947955	0.849216892	1.035521635	1.191423434	0.26776575	0.434123108	0.845390264	1.144436844
CHSY1	3.275681946	6.438207747	3.761337928	3.829503016	3.912795588	12.08718878	10.85583152	4.311222893	4.71036973
CHTF18	5.691388684	6.34727181	3.666590899	3.411283403	5.461343172	15.47225179	7.999541711	7.836115497	5.171514801
CHTOP	44.98211727	46.35618736	36.17088622	31.16351634	36.7341809	77.12685326	60.6443563	46.43362857	38.36635109
CHUK	3.950166825	5.372960538	5.093253616	4.644540692	5.822782059	8.012147611	4.587780094	4.744580178	3.901910731
CHURC1	15.84029467	14.53645845	12.70124683	12.05529029	11.61628395	12.9661864	8.716204006	11.67884866	10.77965575
CIAO1	44.43233983	44.07025602	41.46997939	46.41804346	43.22654946	38.41925043	37.24641564	43.56983081	44.75939047
CIAPIN1	37.1703972	33.93918946	40.60888581	43.79439991	38.19195887	32.47808666	23.67521732	38.38389892	45.16486235
CIB1	49.15248614	87.52712197	68.91886946	66.91009872	79.04339873	11.42441249	13.5062457	78.30343484	58.35152076
CIB2	16.70346841	28.74848633	23.81687382	23.88588522	26.10706228	24.01877266	21.5110916	24.69906338	32.22012002
CIC	69.93911009	109.2734436	84.61822164	87.84282378	87.53510344	94.40266508	145.0225749	103.0061443	105.47944
CIDEB	0.802323664	1.35728757	0.261825184	0.289270144	0.930943014	0.402558018	0.107345237	0.517249752	0.212412597
CIDEC	0.900066763	1.943794673	1.398676398	4.248137267	1.18977171	1.851558596	1.252394762	2.362502268	2.114821674
CILP	0.04662778	0.070488529	0.013525522	0.057056199	0.057526829	0.234730143	0.081515976	0.040080596	0.086411879
CINP	58.72107539	114.8043517	142.5058779	136.2775371	166.6751764	68.12020046	48.83829084	141.5142913	132.3984886
CIP29	22.88822449	29.75884135	30.95723836	30.41823249	30.28064026	37.38781437	29.4441372	31.04286468	31.91285341
CIR1	47.67378556	41.60302991	38.68155402	45.83945629	40.12482229	42.04215297	39.71773776	42.67310453	44.25815586
CIRBP	132.329799	149.2207861	166.8972773	169.3224663	252.7124923	192.1648769	99.35905895	214.0178621	123.6923209
CISD1	61.76661417	43.9521908	66.39013087	75.52240731	61.93171356	30.49984873	24.65680474	47.1141127	69.06305114
CISH	0.445105303	1.086957126	0.551215846	0.298512401	0.464662679	3.679745326	3.527307487	0.684276775	1.046964768
CITED1	12.46485226	12.73638572	9.268970751	11.38664721	10.67849902	11.28340957	8.562704391	12.54574986	11.09663447
CIZ1	84.32764536	74.28674151	57.50702967	61.21824989	62.744528	104.6681397	124.818109	73.86108737	63.42727848
CKAP1	126.9185979	196.7860702	174.7335786	166.7814116	185.7610086	149.6320475	166.3597053	167.9022101	165.2924925
CKAP2	1.940321335	2.806355314	1.069820719	0.434982412	1.303528624	12.32899364	2.696682659	0.954889357	0.631333603
CKAP2L	0.800118446	1.655755414	0.937659033	0.793044201	1.09682531	7.343887407	3.277163291	1.045411556	0.889680843
CKAP5	26.7911341	32.98537593	26.01752063	24.7418431	23.69792515	50.14765645	46.68433196	21.2652291	24.59961216
CKB	3874.58251	1850.222642	2127.593014	2340.935676	1794.357954	888.6378665	806.1451683	1374.351354	1589.93435
CKLF	8.285290771	11.56562709	5.642648174	4.864502816	6.687647853	17.09818195	10.98874117	10.41746898	7.629578958
CKMT2	0.351788522	0.590898461	1.224537826	0.365896861	1.09951129	0.032947868	0.017571612	1.118852445	0.912721766
CKS2	0.832071228	11.40464725	1.930900014	1.119982618	3.695631803	49.68054431	11.22158531	5.936466525	2.467227481
CLASP1	9.361845671	12.0771342	9.641791139	8.47143727	7.29721311	38.39531198	28.6877058	9.464636586	9.346041674
CLASP2	45.9543768	57.29670367	68.7624554	57.82001032	53.9193552	65.48634923	74.87688223	51.47197383	60.72522989
CLCC1	10.0096867	16.03770951	13.41870949	11.41816214	15.08889059	14.9412294	11.72482367	13.74700873	13.37379806
CLCF1	0.178487247	0.279817685	0.189840083	0.254807421	0.391480697	0.278613138	0.193165356	1.968956361	0.238894826
CLCN2	7.437151448	4.830556976	4.092719648	4.749876891	5.025038885	9.673719685	4.998976151	7.326174001	5.129428487
CLCN5	0.386796213	0.543696992	0.22144668	0.186830583	0.251162214	0.750749118	0.190660106	0.524975811	0.113182315
CLCN6	25.76158428	23.47705642	19.62406185	19.92782753	21.96798103	29.38202489	27.63431631	23.62746252	20.06352645
CLCN7	31.12098179	32.60646056	38.76942223	38.82885011	43.94909987	23.71144644	26.10336764	37.68818242	37.7767357
CLCNKA	0.551877121	0.139048031	0.266808975	0.168826451	0.050435266	0.086146332	0.091886367	0.316257299	0.241483533
CLDN1	0.664793614	1.098786034	0.67108167	0.46368152	0.087486542	3.044677863	1.055951339	0.342868443	0.271043019
CLDN10	49.05866021	19.98183742	31.31587405	36.1250929	23.23669527	0.255074621	0.952246937	22.3336342	45.02100221
CLDN11	38.77025218	143.6002197	262.190229	178.7090213	315.9115912	43.11991497	17.84743589	164.9373041	56.06945786
CLDN12	4.860485893	3.901014369	4.323510505	4.838376299	3.199800843	5.018020761	4.199670763	3.878975809	5.112167983
CLDN15	4.271298969	5.0221445	3.871856799	5.144920151	8.050926279	13.68893821	19.00136494	7.343099156	5.029760191
CLDN9	0.747710979	0.301422865	0.130135056	0.297354977	0.143497711	0.03501462	0.074695373	0.192816608	0.554271382
CLDND1	41.21687609	25.02542144	28.79698747	28.60569319	29.44999008	23.54070712	19.99393747	19.75789975	21.00957195
CLEC11A	13.34666763	14.50648561	11.69935484	10.3041594	14.60340892	13.77193874	9.397681484	20.44343928	13.96952524
CLEC12A	0.299740279	1.639883919	0.707996672	0.196488179	0.45785172	0.330861829	0.320825051	0.717746534	0.714197429
CLEC16A	8.649648037	7.152914724	8.598433265	7.51567283	7.131921023	10.55750019	11.34918618	7.17746534	6.903908478
CLEC18A	2.728362778	1.34640249	0.523979916	1.139717994	1.671445808	3.436484399	0.888169527	3.105451625	0.557933968
CLEC1A	0.408767303	0.231729391	0.289021445	0.281356381	0.546341193	0.529401415	0.229698743	0.774113631	0.686519497
CLEC2B	0.741491322	0.498192583	0.699034689	0.453663845	0.711520297	0.520850383	0.555555278	1.115407467	1.832202686
CLEC4A	0.161181093	0.433176884	0.303904232	0.394459287	0.243046831	0.77366619	0.603816959	0.311735342	0.572518327
CLGN	2.904712016	1.06032655	1.283777098	1.962593369	1.674263457	1.100517231	0.754003293	1.636714872	1.091453656
CLIC1	16.01384696	75.23982256	20.06925219	18.73291059	39.93143489	91.33632883	48.24637	57.65423397	23.66869136
CLIC2	0.747224879	0.569888738	0.351487709	0.259475878	0.548148172	0.283717752	0.726293307	0.260393587	0.580109535
CLIC4	7.496022166	21.33461063	16.34723747	13.73623371	17.88319523	27.03520677	11.80348514	12.80244955	5.845197689
CLIC5	0.123985456	0.962152502	0.280526983	0.193436766	0.59147061	0.017418376	0.390158651	0.847280672	0.494012469
CLIC6	1.655404989	1.935997673	1.5792361	0.958658697	0.39317948	13.58691972	0.656627479	1.461010402	1.632354348
CLIP1	23.34737983	19.63735208	20.32262145	23.11969709	18.30952794	17.40644095	20.57897651	23.25314733	21.053186
CLIP3	520.041109	520.8464081	691.8772962	708.6561195	669.3323601	388.6427914	552.5331306	587.7094854	665.3313298
CLIP4	7.940532139	3.055081918	4.440594207	4.412587998	4.384055631	2.555221641	1.482610198	4.006313832	3.230256187
CLK1	35.25875159	33.87877973	20.83654628	21.8988909	30.50343957	96.60149549	68.45107093	46.25622918	21.71105817
CLK3	30.26122809	25.18111274	27.04961442	27.56293394	22.99598828	35.33284957	42.16104413	37.58274814	29.47062578
CLK4	9.564263109	7.728602776	8.815782767	10.49459217	9.061246868	14.91511171	14.80221603	10.64960994	8.143805984
CLMN	2.985215543	1.419130314	3.308522909	2.808571796	2.555706628	2.1826469	0.787748895	1.585625257	1.009032778
CLMP	4.233731139	11.5230849	11.49634978	6.847526614	8.135955704	24.31460048	48.38404921	11.271587	11.35742333
CLN5	2.298766871	3.658011169	1.669539952	2.458636602	2.459369727	4.528548625	3.600056278	3.164552595	2.290224397
CLN6	15.10774265	3.467671203	6.676801947	4.536966623	6.733501979	3.750394031	2.755753511	3.212605881	4.214371016
CLN8	5.202138466	7.212194266	9.031061102	8.554797678	6.950244634	3.357385198	5.14410986	7.967319331	4.991654981
CLNS1A	41.76975844	37.80850613	30.20157455	30.59824086	31.67045376	45.67433671	34.54343674	33.05257161	34.71249314
CLP1	4.435760425	4.072649006	3.222202675	3.329145251	3.632941231	5.241474783	2.985472983	3.441320396	3.866408743
CLPB	14.73085156	16.05417332	15.45061764	17.59264732	12.67569811	16.01432475	17.55878343	12.79704448	16.37176466
CLPS	1.627161512	0.819941959	0.653535389	2.75688029	2.676671594	1.450701867	2.016262051	3.792589674	1.623730906
CLPTM1L	33.15916549	37.02342165	37.1960937	39.36560813	39.51341859	30.25759595	22.8200138	35.24298385	35.41081704
CLPX	8.760892604	10.0320667	7.991195826	8.480958665	7.540963626	12.55327801	10.99090877	6.961558229	7.443713576
CLSPN	0.066739046	0.756684718	0.450103353	0.382806559	0.452864603	2.976875262	0.900064655	0.688415546	0.479270182
CLSTN2	5.373377504	4.490811819	9.082501239	6.538699077	4.252995974	2.050424631	2.079926257	2.88808084	4.725124876
CLSTN3	257.083956	139.8390718	232.7040105	259.2862571	213.2731244	51.30727295	95.24978892	165.2274103	231.6024031
CLTA	293.1121508	287.9980008	307.9899716	317.936571	322.4148072	254.5428723	267.9590334	287.9797677	314.7124409
CLTC	105.3697235	78.61689147	98.31430768	93.41637094	79.52678647	56.74870886	69.67463748	62.94896607	84.66366927
CLTCL1	0.439530949	0.499920511	0.234958102	0.29388739	0.46996687	1.596639635	0.578652372	1.060579922	0.640004189
CLU	2330.92217	1485.782273	763.2204123	963.5456999	1010.756647	178.7558877	169.916776	945.9759033	965.9064555
CLUAP1	11.93284489	13.27237775	10.88640962	10.17576487	11.18777693	18.53029427	11.68913883	12.51604235	9.147441816
CLVS1	7.922710085	7.287740849	7.719804127	6.473169268	4.826366213	11.44959843	19.02189257	6.878184812	8.320740729
CLVS2	7.611961799	8.771099636	12.11998811	9.235859665	8.509643764	10.96433753	15.87852604	7.431370821	9.705787447
CLYBL	2.12666862	1.592990686	2.375867721	2.848467146	2.292842741	1.514036278	0.689031834	1.852758408	3.115678775
CMAH	0.361306729	0.092969797	0.227450899	0.056440069	0.17071685	0.253794944	0.143992346	0.227974732	0.40602405
CMAS	44.384261	33.56822624	49.73036864	45.19512186	40.10170033	23.79595965	27.3497558	32.65846509	48.95646498
CMBL	8.56574861	13.01907843	6.487091457	7.56367665	6.969138845	18.3108669	18.31676291	12.47729857	9.481664419
CMC1	2.980594919	1.931078259	0.833715707	2.246943321	1.313320175	2.093677914	1.754643176	0.823525139	1.775481458
CMPK1	13.12843226	15.68128059	17.11583843	14.68129474	15.40728734	14.04629967	17.24093965	13.87116916	18.99089328
CMPK2	3.643563344	3.128491278	2.826523367	1.19894316	2.681365862	1.347037351	1.355972536	1.560827109	1.999051379
CMSS1	7.486970571	5.650191944	5.83600995	5.991848855	4.31936413	4.037807406	4.944903497	5.352913403	5.490840807
CMTM1	0.760045785	1.340479718	1.047231407	0.668460432	0.911655988	2.914115251	3.155741053	1.755810549	0.616235224
CMTM2	2.257955402	0.809105722	0.480314923	1.473574781	1.32064854	0.387705932	0.338350296	0.58227218	0.511439471
CMTM3	2.473341583	17.41908579	4.881242027	5.593640029	7.882976597	22.81325424	11.97914573	11.95903266	7.980486995
CMTM5	38.21764627	62.84418093	68.72958555	60.57002442	104.3833986	4.426861043	4.007056031	78.35124074	17.92079657
CMTM6	3.008147297	5.228264596	2.476682085	2.562321856	5.200249425	7.895399897	3.954316736	4.064446027	2.804081418
CMTM7	1.365803963	13.6118862	7.461477879	21.35510898	41.54388477	4.352788928	2.122432255	16.82770909	6.445045881
CMTM8	1.579795509	0.796073786	1.756656126	1.369293817	1.804690822	0.698703546	1.512437411	1.772905789	2.114464648
CMYA5	1.559493247	0.356199994	0.345618337	0.277547409	0.251740707	0.168923698	0.18017929	0.263092484	0.391648466
CNDP1	50.86408451	1.07321459	3.33881107	3.133076948	0.966030651	0.13200287	0.340262756	0.625947041	0.972229344
CNDP2	65.28706943	81.14055772	61.95455808	59.71194998	59.30844251	41.41335301	43.53815686	54.20385522	48.99155208
CNGA3	1.081535242	1.203103848	1.651498955	1.498215028	1.896608448	1.139564338	0.45867732	1.223484422	0.58617219
CNIH	19.93675615	21.3103727	23.95271909	21.46818167	19.39924363	23.20470106	16.42211318	16.2649127	16.57032318
CNIH3	6.640561004	4.782252637	8.604713624	8.11357462	6.72646118	3.789381836	4.627795581	10.7668405	11.10284268
CNIH4	13.63556173	14.12542301	12.48055182	9.572379259	9.696019439	19.5759836	6.919415965	13.79895581	11.67847158
CNKSR2	24.84885792	13.22728704	23.0719863	25.55219602	17.67992162	17.30582273	18.98839164	21.18026457	26.18025687
CNKSR3	2.120384933	3.748077767	2.743659617	2.740646224	2.721021903	7.665522719	3.701370496	3.349483825	1.62531349
CNN2	7.439310381	13.34296694	5.230292757	5.708742889	8.746098511	10.92365691	11.02170194	9.266936942	5.880781862
CNN3	51.46164024	220.0715978	64.0441693	59.59883382	105.3303899	145.8123045	133.3096766	127.0393054	63.1982179
CNNM1	22.90601971	3.326972697	12.11243833	17.75720075	10.51722953	0.50162999	0.848010442	5.055619529	9.688602554
CNNM2	12.4342984	6.050908576	8.533820847	8.496695226	7.013738401	6.686722396	8.736048983	6.989687967	9.062626434
CNNM3	9.294346557	11.767807	7.521756642	7.992195961	8.71524271	18.78140182	14.55159767	13.17561791	8.829384746
CNNM4	6.537723273	6.047291734	5.653851907	4.968805419	6.194227509	9.859506215	8.86944818	6.812968338	5.824075546
CNO	8.622665547	15.34420584	11.3412185	11.64394329	14.08292066	20.80103187	19.9351018	13.43675967	10.52381325
CNOT1	14.43746486	21.07366728	15.10059333	14.67058503	15.68406597	27.74042083	24.68748768	16.51919303	14.93232039
CNOT10	9.443025087	10.88960862	7.807230452	8.521998823	9.436575439	16.98300316	14.20906975	12.74980421	9.672370212
CNOT2	11.84860125	15.32002247	11.88187622	12.24138653	11.06525936	32.93930979	29.29451523	12.58025289	11.84200226
CNOT3	37.92898569	36.37664807	28.32110301	28.12911385	29.55262751	61.87642678	61.09351995	46.57787732	31.53836823
CNOT4	14.18237133	15.37988219	13.04552605	12.42582657	9.396773973	23.37624241	20.05580961	15.34565139	14.93797949
CNOT6	3.837535035	9.421985381	4.831633202	4.327388036	4.298024638	25.32165681	18.64315521	5.211231659	4.161174187
[truncated: 9,931 more rows]
