# Supplementary material for: Quantitative proteomics reveals the novel co-expression signatures in early brain development for prognosis of glioblastoma multiforme
Source: Oncotarget. 2016 Feb 15;7(12):14161–71. doi: 10.18632/oncotarget.7416 (PMC4924705; doi:10.18632/oncotarget.7416)
Supplement: Supplementary file 4 [file oncotarget-07-14161-s004.xlsx]

## Sheet: module 1
Category	Term	PValue
GOTERM_BP_FAT	GO:0006873~cellular ion homeostasis	3.75656e-05
GOTERM_BP_FAT	GO:0055082~cellular chemical homeostasis	4.05417e-05
GOTERM_BP_FAT	GO:0006875~cellular metal ion homeostasis	5.1474e-05
GOTERM_BP_FAT	GO:0050801~ion homeostasis	5.76123e-05
GOTERM_BP_FAT	GO:0055065~metal ion homeostasis	6.13209e-05
GOTERM_BP_FAT	GO:0042592~homeostatic process	9.31775e-05
GOTERM_BP_FAT	GO:0019725~cellular homeostasis	0.000107047
GOTERM_BP_FAT	GO:0006511~ubiquitin-dependent protein catabolic process	0.000116757
GOTERM_BP_FAT	GO:0030003~cellular cation homeostasis	0.00014075
GOTERM_BP_FAT	GO:0048878~chemical homeostasis	0.000166821
GOTERM_BP_FAT	GO:0055080~cation homeostasis	0.00022213
GOTERM_BP_FAT	GO:0006816~calcium ion transport	0.000469699
GOTERM_BP_FAT	GO:0000278~mitotic cell cycle	0.000591603
GOTERM_BP_FAT	GO:0015674~di-, tri-valent inorganic cation transport	0.000877877
GOTERM_BP_FAT	GO:0000082~G1/S transition of mitotic cell cycle	0.0017072
GOTERM_BP_FAT	GO:0022402~cell cycle process	0.00284372
GOTERM_BP_FAT	GO:0019941~modification-dependent protein catabolic process	0.00301177
GOTERM_BP_FAT	GO:0043632~modification-dependent macromolecule catabolic process	0.00301177
GOTERM_BP_FAT	GO:0051603~proteolysis involved in cellular protein catabolic process	0.00353579
GOTERM_BP_FAT	GO:0044257~cellular protein catabolic process	0.00360004
GOTERM_BP_FAT	GO:0030163~protein catabolic process	0.00402582
GOTERM_BP_FAT	GO:0006508~proteolysis	0.004408
GOTERM_BP_FAT	GO:0010498~proteasomal protein catabolic process	0.00554466
GOTERM_BP_FAT	GO:0043161~proteasomal ubiquitin-dependent protein catabolic process	0.00554466
GOTERM_BP_FAT	GO:0051329~interphase of mitotic cell cycle	0.00565084
GOTERM_BP_FAT	GO:0051325~interphase	0.005975
GOTERM_BP_FAT	GO:0044265~cellular macromolecule catabolic process	0.00694846
GOTERM_BP_FAT	GO:0007049~cell cycle	0.00881972
GOTERM_BP_FAT	GO:0009057~macromolecule catabolic process	0.00901955
GOTERM_BP_FAT	GO:0042127~regulation of cell proliferation	0.00926331
GOTERM_BP_FAT	GO:0008284~positive regulation of cell proliferation	0.00984288
GOTERM_BP_FAT	GO:0030001~metal ion transport	0.0134898
GOTERM_BP_FAT	GO:0006874~cellular calcium ion homeostasis	0.0170221
GOTERM_BP_FAT	GO:0031401~positive regulation of protein modification process	0.0177311
GOTERM_BP_FAT	GO:0055074~calcium ion homeostasis	0.0179104
GOTERM_BP_FAT	GO:0043085~positive regulation of catalytic activity	0.0181956
GOTERM_BP_FAT	GO:0006812~cation transport	0.0214133
GOTERM_BP_FAT	GO:0048169~regulation of long-term neuronal synaptic plasticity	0.0230455
GOTERM_BP_FAT	GO:0044093~positive regulation of molecular function	0.0249308
GOTERM_BP_FAT	GO:0030004~cellular monovalent inorganic cation homeostasis	0.0252143
GOTERM_BP_FAT	GO:0030005~cellular di-, tri-valent inorganic cation homeostasis	0.0254944
GOTERM_BP_FAT	GO:0007267~cell-cell signaling	0.026514
GOTERM_BP_FAT	GO:0032270~positive regulation of cellular protein metabolic process	0.0267605
GOTERM_BP_FAT	GO:0019932~second-messenger-mediated signaling	0.0271882
GOTERM_BP_FAT	GO:0055066~di-, tri-valent inorganic cation homeostasis	0.0280521
GOTERM_BP_FAT	GO:0051247~positive regulation of protein metabolic process	0.0289272
GOTERM_BP_FAT	GO:0006970~response to osmotic stress	0.0349182
GOTERM_BP_FAT	GO:0043086~negative regulation of catalytic activity	0.0368025
GOTERM_BP_FAT	GO:0050877~neurological system process	0.0390706
GOTERM_BP_FAT	GO:0048168~regulation of neuronal synaptic plasticity	0.039202
GOTERM_BP_FAT	GO:0031399~regulation of protein modification process	0.0412751
GOTERM_BP_FAT	GO:0007268~synaptic transmission	0.04204
GOTERM_BP_FAT	GO:0055067~monovalent inorganic cation homeostasis	0.0487759
GOTERM_BP_FAT	GO:0006811~ion transport	0.0497374
GOTERM_BP_FAT	GO:0044092~negative regulation of molecular function	0.0516358
GOTERM_BP_FAT	GO:0019226~transmission of nerve impulse	0.0561363
GOTERM_BP_FAT	GO:0007200~activation of phospholipase C activity by G-protein coupled receptor protein signaling pathway coupled to IP3 second messenger	0.0561606
GOTERM_BP_FAT	GO:0008629~induction of apoptosis by intracellular signals	0.0582607
GOTERM_BP_FAT	GO:0009628~response to abiotic stimulus	0.0613629
GOTERM_BP_FAT	GO:0048167~regulation of synaptic plasticity	0.0686957
GOTERM_BP_FAT	GO:0010863~positive regulation of phospholipase C activity	0.0697333
GOTERM_BP_FAT	GO:0007202~activation of phospholipase C activity	0.0697333
GOTERM_BP_FAT	GO:0031145~anaphase-promoting complex-dependent proteasomal ubiquitin-dependent protein catabolic process	0.0697333
GOTERM_BP_FAT	GO:0051436~negative regulation of ubiquitin-protein ligase activity during mitotic cell cycle	0.0697333
GOTERM_BP_FAT	GO:0051352~negative regulation of ligase activity	0.0718051
GOTERM_BP_FAT	GO:0051444~negative regulation of ubiquitin-protein ligase activity	0.0718051
GOTERM_BP_FAT	GO:0051437~positive regulation of ubiquitin-protein ligase activity during mitotic cell cycle	0.0728395
GOTERM_BP_FAT	GO:0007631~feeding behavior	0.0738727
GOTERM_BP_FAT	GO:0010518~positive regulation of phospholipase activity	0.0738727
GOTERM_BP_FAT	GO:0051443~positive regulation of ubiquitin-protein ligase activity	0.0749049
GOTERM_BP_FAT	GO:0022403~cell cycle phase	0.0754546
GOTERM_BP_FAT	GO:0051439~regulation of ubiquitin-protein ligase activity during mitotic cell cycle	0.075936
GOTERM_BP_FAT	GO:0010517~regulation of phospholipase activity	0.075936
GOTERM_BP_FAT	GO:0007015~actin filament organization	0.076966
GOTERM_BP_FAT	GO:0051351~positive regulation of ligase activity	0.0779949
GOTERM_BP_FAT	GO:0031397~negative regulation of protein ubiquitination	0.0790228
GOTERM_BP_FAT	GO:0060193~positive regulation of lipase activity	0.0800496
GOTERM_BP_FAT	GO:0043065~positive regulation of apoptosis	0.0805867
GOTERM_BP_FAT	GO:0043068~positive regulation of programmed cell death	0.0815615
GOTERM_BP_FAT	GO:0010942~positive regulation of cell death	0.0822135
GOTERM_BP_FAT	GO:0008283~cell proliferation	0.0825401
GOTERM_BP_FAT	GO:0051438~regulation of ubiquitin-protein ligase activity	0.0831236
GOTERM_BP_FAT	GO:0051340~regulation of ligase activity	0.086188
GOTERM_BP_FAT	GO:0031398~positive regulation of protein ubiquitination	0.0892429
GOTERM_BP_FAT	GO:0060191~regulation of lipase activity	0.0922882
GOTERM_BP_FAT	GO:0048015~phosphoinositide-mediated signaling	0.0933012
GOTERM_BP_FAT	GO:0007610~behavior	0.093551
GOTERM_BP_FAT	GO:0030335~positive regulation of cell migration	0.0943132
GOTERM_BP_FAT	GO:0032268~regulation of cellular protein metabolic process	0.0952571
KEGG_PATHWAY	hsa04720:Long-term potentiation	0.00739937
KEGG_PATHWAY	hsa03050:Proteasome	0.0887529
REACTOME_PATHWAY	REACT_6185:HIV Infection	0.0658236
REACTOME_PATHWAY	REACT_13635:Regulation of activated PAK-2p34 by proteasome mediated degradation	0.0991127

## Sheet: module 2
Category	Term	PValue
GOTERM_BP_FAT	GO:0006511~ubiquitin-dependent protein catabolic process	3.67595e-10
GOTERM_BP_FAT	GO:0031145~anaphase-promoting complex-dependent proteasomal ubiquitin-dependent protein catabolic process	7.8326e-08
GOTERM_BP_FAT	GO:0051436~negative regulation of ubiquitin-protein ligase activity during mitotic cell cycle	7.8326e-08
GOTERM_BP_FAT	GO:0051352~negative regulation of ligase activity	9.41537e-08
GOTERM_BP_FAT	GO:0051444~negative regulation of ubiquitin-protein ligase activity	9.41537e-08
GOTERM_BP_FAT	GO:0051437~positive regulation of ubiquitin-protein ligase activity during mitotic cell cycle	1.03003e-07
GOTERM_BP_FAT	GO:0051443~positive regulation of ubiquitin-protein ligase activity	1.22764e-07
GOTERM_BP_FAT	GO:0051439~regulation of ubiquitin-protein ligase activity during mitotic cell cycle	1.33756e-07
GOTERM_BP_FAT	GO:0051351~positive regulation of ligase activity	1.58177e-07
GOTERM_BP_FAT	GO:0031397~negative regulation of protein ubiquitination	1.71697e-07
GOTERM_BP_FAT	GO:0051438~regulation of ubiquitin-protein ligase activity	2.35652e-07
GOTERM_BP_FAT	GO:0051340~regulation of ligase activity	2.95493e-07
GOTERM_BP_FAT	GO:0000278~mitotic cell cycle	3.51523e-07
GOTERM_BP_FAT	GO:0031398~positive regulation of protein ubiquitination	3.6729e-07
GOTERM_BP_FAT	GO:0044265~cellular macromolecule catabolic process	5.31079e-07
GOTERM_BP_FAT	GO:0031396~regulation of protein ubiquitination	1.03421e-06
GOTERM_BP_FAT	GO:0010498~proteasomal protein catabolic process	1.16232e-06
GOTERM_BP_FAT	GO:0043161~proteasomal ubiquitin-dependent protein catabolic process	1.16232e-06
GOTERM_BP_FAT	GO:0009057~macromolecule catabolic process	1.23324e-06
GOTERM_BP_FAT	GO:0022402~cell cycle process	2.15541e-06
GOTERM_BP_FAT	GO:0032269~negative regulation of cellular protein metabolic process	2.26962e-06
GOTERM_BP_FAT	GO:0019941~modification-dependent protein catabolic process	2.51274e-06
GOTERM_BP_FAT	GO:0043632~modification-dependent macromolecule catabolic process	2.51274e-06
GOTERM_BP_FAT	GO:0031400~negative regulation of protein modification process	2.86869e-06
GOTERM_BP_FAT	GO:0051248~negative regulation of protein metabolic process	2.92526e-06
GOTERM_BP_FAT	GO:0051603~proteolysis involved in cellular protein catabolic process	3.85469e-06
GOTERM_BP_FAT	GO:0044257~cellular protein catabolic process	4.04415e-06
GOTERM_BP_FAT	GO:0030163~protein catabolic process	5.44565e-06
GOTERM_BP_FAT	GO:0007049~cell cycle	7.43283e-06
GOTERM_BP_FAT	GO:0032268~regulation of cellular protein metabolic process	2.55973e-05
GOTERM_BP_FAT	GO:0031401~positive regulation of protein modification process	3.80891e-05
GOTERM_BP_FAT	GO:0032270~positive regulation of cellular protein metabolic process	0.000128851
GOTERM_BP_FAT	GO:0010605~negative regulation of macromolecule metabolic process	0.000142814
GOTERM_BP_FAT	GO:0051247~positive regulation of protein metabolic process	0.000162074
GOTERM_BP_FAT	GO:0043086~negative regulation of catalytic activity	0.000328653
GOTERM_BP_FAT	GO:0031399~regulation of protein modification process	0.000459582
GOTERM_BP_FAT	GO:0008104~protein localization	0.000624699
GOTERM_BP_FAT	GO:0006508~proteolysis	0.000641577
GOTERM_BP_FAT	GO:0006412~translation	0.000841521
GOTERM_BP_FAT	GO:0044092~negative regulation of molecular function	0.000881943
GOTERM_BP_FAT	GO:0010604~positive regulation of macromolecule metabolic process	0.00207684
GOTERM_BP_FAT	GO:0015031~protein transport	0.0037896
GOTERM_BP_FAT	GO:0045184~establishment of protein localization	0.00400632
GOTERM_BP_FAT	GO:0022406~membrane docking	0.00494002
GOTERM_BP_FAT	GO:0043085~positive regulation of catalytic activity	0.00795534
GOTERM_BP_FAT	GO:0016044~membrane organization	0.0091716
GOTERM_BP_FAT	GO:0016192~vesicle-mediated transport	0.012783
GOTERM_BP_FAT	GO:0044093~positive regulation of molecular function	0.0138246
GOTERM_BP_FAT	GO:0000375~RNA splicing, via transesterification reactions	0.0150971
GOTERM_BP_FAT	GO:0000377~RNA splicing, via transesterification reactions with bulged adenosine as nucleophile	0.0150971
GOTERM_BP_FAT	GO:0000398~nuclear mRNA splicing, via spliceosome	0.0150971
GOTERM_BP_FAT	GO:0008380~RNA splicing	0.015546
GOTERM_BP_FAT	GO:0022614~membrane to membrane docking	0.016889
GOTERM_BP_FAT	GO:0006397~mRNA processing	0.0232335
GOTERM_BP_FAT	GO:0000279~M phase	0.0251529
GOTERM_BP_FAT	GO:0010608~posttranscriptional regulation of gene expression	0.0347613
GOTERM_BP_FAT	GO:0051028~mRNA transport	0.0352473
GOTERM_BP_FAT	GO:0016071~mRNA metabolic process	0.0364818
GOTERM_BP_FAT	GO:0000087~M phase of mitotic cell cycle	0.0403835
GOTERM_BP_FAT	GO:0050658~RNA transport	0.0429449
GOTERM_BP_FAT	GO:0051236~establishment of RNA localization	0.0429449
GOTERM_BP_FAT	GO:0050657~nucleic acid transport	0.0429449
GOTERM_BP_FAT	GO:0006403~RNA localization	0.0453666
GOTERM_BP_FAT	GO:0006414~translational elongation	0.046185
GOTERM_BP_FAT	GO:0022403~cell cycle phase	0.0514731
GOTERM_BP_FAT	GO:0015931~nucleobase, nucleoside, nucleotide and nucleic acid transport	0.0564194
GOTERM_BP_FAT	GO:0046907~intracellular transport	0.0709782
GOTERM_BP_FAT	GO:0006417~regulation of translation	0.0789576
GOTERM_BP_FAT	GO:0007159~leukocyte adhesion	0.0910522

## Sheet: mdoule 3
Category	Term	PValue
GOTERM_BP_FAT	GO:0008380~RNA splicing	7.79926e-07
GOTERM_BP_FAT	GO:0006397~mRNA processing	1.77043e-06
GOTERM_BP_FAT	GO:0016071~mRNA metabolic process	4.54129e-06
GOTERM_BP_FAT	GO:0006396~RNA processing	5.56288e-06
GOTERM_BP_FAT	GO:0000377~RNA splicing, via transesterification reactions with bulged adenosine as nucleophile	9.41124e-06
GOTERM_BP_FAT	GO:0000398~nuclear mRNA splicing, via spliceosome	9.41124e-06
GOTERM_BP_FAT	GO:0000375~RNA splicing, via transesterification reactions	9.41124e-06
GOTERM_BP_FAT	GO:0010608~posttranscriptional regulation of gene expression	4.43381e-05
GOTERM_BP_FAT	GO:0048255~mRNA stabilization	0.000367273
GOTERM_BP_FAT	GO:0043489~RNA stabilization	0.000367273
GOTERM_BP_FAT	GO:0043488~regulation of mRNA stability	0.000801343
GOTERM_BP_FAT	GO:0043487~regulation of RNA stability	0.00095519
GOTERM_BP_FAT	GO:0006412~translation	0.0248899
GOTERM_BP_FAT	GO:0006417~regulation of translation	0.0282331
GOTERM_BP_FAT	GO:0007026~negative regulation of microtubule depolymerization	0.0303283
GOTERM_BP_FAT	GO:0031114~regulation of microtubule depolymerization	0.0303283
GOTERM_BP_FAT	GO:0031111~negative regulation of microtubule polymerization or depolymerization	0.0321942
GOTERM_BP_FAT	GO:0006457~protein folding	0.0450541
GOTERM_BP_FAT	GO:0031110~regulation of microtubule polymerization or depolymerization	0.0579564
GOTERM_BP_FAT	GO:0043242~negative regulation of protein complex disassembly	0.075953
GOTERM_BP_FAT	GO:0070507~regulation of microtubule cytoskeleton organization	0.0777343
GOTERM_BP_FAT	GO:0006413~translational initiation	0.0830586
GOTERM_BP_FAT	GO:0032886~regulation of microtubule-based process	0.0901117
GOTERM_BP_FAT	GO:0043244~regulation of protein complex disassembly	0.0936187

## Sheet: module 4
Category	Term	PValue
KEGG_PATHWAY	hsa00020:Citrate cycle (TCA cycle)	1.14192e-07
KEGG_PATHWAY	hsa05016:Huntington's disease	4.73448e-06
KEGG_PATHWAY	hsa00190:Oxidative phosphorylation	0.00014804
KEGG_PATHWAY	hsa00010:Glycolysis / Gluconeogenesis	0.00178593
KEGG_PATHWAY	hsa00620:Pyruvate metabolism	0.0115292
KEGG_PATHWAY	hsa05012:Parkinson's disease	0.0148756
KEGG_PATHWAY	hsa05010:Alzheimer's disease	0.0281439
KEGG_PATHWAY	hsa04144:Endocytosis	0.0383789
REACTOME_PATHWAY	REACT_1505:Integration of energy metabolism	1.24047e-08
REACTOME_PATHWAY	REACT_1046:Pyruvate metabolism and TCA cycle	4.00172e-07
REACTOME_PATHWAY	REACT_15380:Diabetes pathways	2.26284e-06
REACTOME_PATHWAY	REACT_13685:Synaptic Transmission	0.000102533
REACTOME_PATHWAY	REACT_474:Metabolism of carbohydrates	0.0190025

## Sheet: module 5
Category	Term	PValue
GOTERM_BP_FAT	GO:0031145~anaphase-promoting complex-dependent proteasomal ubiquitin-dependent protein catabolic process	0.00121585
GOTERM_BP_FAT	GO:0051436~negative regulation of ubiquitin-protein ligase activity during mitotic cell cycle	0.00121585
GOTERM_BP_FAT	GO:0051352~negative regulation of ligase activity	0.00129128
GOTERM_BP_FAT	GO:0051444~negative regulation of ubiquitin-protein ligase activity	0.00129128
GOTERM_BP_FAT	GO:0051437~positive regulation of ubiquitin-protein ligase activity during mitotic cell cycle	0.00132982
GOTERM_BP_FAT	GO:0051443~positive regulation of ubiquitin-protein ligase activity	0.00140855
GOTERM_BP_FAT	GO:0051439~regulation of ubiquitin-protein ligase activity during mitotic cell cycle	0.00144873
GOTERM_BP_FAT	GO:0051351~positive regulation of ligase activity	0.00153074
GOTERM_BP_FAT	GO:0031397~negative regulation of protein ubiquitination	0.00157256
GOTERM_BP_FAT	GO:0051438~regulation of ubiquitin-protein ligase activity	0.00174529
GOTERM_BP_FAT	GO:0051340~regulation of ligase activity	0.00188053
GOTERM_BP_FAT	GO:0031398~positive regulation of protein ubiquitination	0.00202062
GOTERM_BP_FAT	GO:0000278~mitotic cell cycle	0.00284353
GOTERM_BP_FAT	GO:0031396~regulation of protein ubiquitination	0.00284891
GOTERM_BP_FAT	GO:0010498~proteasomal protein catabolic process	0.00296197
GOTERM_BP_FAT	GO:0043161~proteasomal ubiquitin-dependent protein catabolic process	0.00296197
GOTERM_BP_FAT	GO:0031400~negative regulation of protein modification process	0.00400694
GOTERM_BP_FAT	GO:0032269~negative regulation of cellular protein metabolic process	0.00894863
GOTERM_BP_FAT	GO:0022402~cell cycle process	0.0093013
GOTERM_BP_FAT	GO:0031401~positive regulation of protein modification process	0.00963024
GOTERM_BP_FAT	GO:0051248~negative regulation of protein metabolic process	0.00963024
GOTERM_BP_FAT	GO:0032270~positive regulation of cellular protein metabolic process	0.0146644
GOTERM_BP_FAT	GO:0006511~ubiquitin-dependent protein catabolic process	0.0157587
GOTERM_BP_FAT	GO:0051247~positive regulation of protein metabolic process	0.0158824
GOTERM_BP_FAT	GO:0043086~negative regulation of catalytic activity	0.0203393
GOTERM_BP_FAT	GO:0007049~cell cycle	0.0219379
GOTERM_BP_FAT	GO:0031399~regulation of protein modification process	0.0228902
GOTERM_BP_FAT	GO:0044092~negative regulation of molecular function	0.028851
GOTERM_BP_FAT	GO:0032268~regulation of cellular protein metabolic process	0.0546592
GOTERM_BP_FAT	GO:0043085~positive regulation of catalytic activity	0.0644682
GOTERM_BP_FAT	GO:0019941~modification-dependent protein catabolic process	0.076711
GOTERM_BP_FAT	GO:0043632~modification-dependent macromolecule catabolic process	0.076711
GOTERM_BP_FAT	GO:0044093~positive regulation of molecular function	0.0795312
GOTERM_BP_FAT	GO:0051603~proteolysis involved in cellular protein catabolic process	0.082865
GOTERM_BP_FAT	GO:0044257~cellular protein catabolic process	0.0835853
GOTERM_BP_FAT	GO:0030163~protein catabolic process	0.0881956
KEGG_PATHWAY	hsa03050:Proteasome	0.0274785
REACTOME_PATHWAY	REACT_13635:Regulation of activated PAK-2p34 by proteasome mediated degradation	0.00330273
REACTOME_PATHWAY	REACT_9035:APC/C:Cdh1-mediated degradation of Skp2	0.00628272
REACTOME_PATHWAY	REACT_11045:Signaling by Wnt	0.00628272
REACTOME_PATHWAY	REACT_6850:Cdc20:Phospho-APC/C mediated degradation of Cyclin A	0.00732789
REACTOME_PATHWAY	REACT_383:DNA Replication	0.0154256
REACTOME_PATHWAY	REACT_152:Cell Cycle, Mitotic	0.0188982
REACTOME_PATHWAY	REACT_1538:Cell Cycle Checkpoints	0.02029
REACTOME_PATHWAY	REACT_578:Apoptosis	0.0264977
REACTOME_PATHWAY	REACT_13:Metabolism of amino acids	0.0409652
REACTOME_PATHWAY	REACT_6185:HIV Infection	0.0511544

## Sheet: module 6
Category	Term	PValue
GOTERM_BP_FAT	GO:0000059~protein import into nucleus, docking	1.09864e-07
GOTERM_BP_FAT	GO:0006606~protein import into nucleus	3.42903e-06
GOTERM_BP_FAT	GO:0051170~nuclear import	3.84208e-06
GOTERM_BP_FAT	GO:0034504~protein localization in nucleus	5.31991e-06
GOTERM_BP_FAT	GO:0017038~protein import	2.68104e-05
GOTERM_BP_FAT	GO:0033365~protein localization in organelle	4.51156e-05
GOTERM_BP_FAT	GO:0006913~nucleocytoplasmic transport	6.18804e-05
GOTERM_BP_FAT	GO:0051169~nuclear transport	6.57445e-05
GOTERM_BP_FAT	GO:0006605~protein targeting	0.000278791
GOTERM_BP_FAT	GO:0065003~macromolecular complex assembly	0.000354883
GOTERM_BP_FAT	GO:0006461~protein complex assembly	0.00037661
GOTERM_BP_FAT	GO:0070271~protein complex biogenesis	0.00037661
GOTERM_BP_FAT	GO:0034621~cellular macromolecular complex subunit organization	0.00037686
GOTERM_BP_FAT	GO:0043933~macromolecular complex subunit organization	0.000550106
GOTERM_BP_FAT	GO:0019941~modification-dependent protein catabolic process	0.000809529
GOTERM_BP_FAT	GO:0043632~modification-dependent macromolecule catabolic process	0.000809529
GOTERM_BP_FAT	GO:0070647~protein modification by small protein conjugation or removal	0.000918379
GOTERM_BP_FAT	GO:0043623~cellular protein complex assembly	0.000961867
GOTERM_BP_FAT	GO:0051603~proteolysis involved in cellular protein catabolic process	0.0010502
GOTERM_BP_FAT	GO:0044257~cellular protein catabolic process	0.00108126
GOTERM_BP_FAT	GO:0030163~protein catabolic process	0.00129533
GOTERM_BP_FAT	GO:0034622~cellular macromolecular complex assembly	0.00163491
GOTERM_BP_FAT	GO:0016579~protein deubiquitination	0.00226981
GOTERM_BP_FAT	GO:0070646~protein modification by small protein removal	0.00282093
GOTERM_BP_FAT	GO:0044265~cellular macromolecule catabolic process	0.00310215
GOTERM_BP_FAT	GO:0000278~mitotic cell cycle	0.00316018
GOTERM_BP_FAT	GO:0006886~intracellular protein transport	0.00330947
GOTERM_BP_FAT	GO:0006511~ubiquitin-dependent protein catabolic process	0.00415097
GOTERM_BP_FAT	GO:0009057~macromolecule catabolic process	0.00468252
GOTERM_BP_FAT	GO:0034613~cellular protein localization	0.00494249
GOTERM_BP_FAT	GO:0070727~cellular macromolecule localization	0.00509618
GOTERM_BP_FAT	GO:0006508~proteolysis	0.00666924
GOTERM_BP_FAT	GO:0043086~negative regulation of catalytic activity	0.00667856
GOTERM_BP_FAT	GO:0046907~intracellular transport	0.00823077
GOTERM_BP_FAT	GO:0044092~negative regulation of molecular function	0.0126885
GOTERM_BP_FAT	GO:0031145~anaphase-promoting complex-dependent proteasomal ubiquitin-dependent protein catabolic process	0.0135873
GOTERM_BP_FAT	GO:0051436~negative regulation of ubiquitin-protein ligase activity during mitotic cell cycle	0.0135873
GOTERM_BP_FAT	GO:0051444~negative regulation of ubiquitin-protein ligase activity	0.0143937
GOTERM_BP_FAT	GO:0051352~negative regulation of ligase activity	0.0143937
GOTERM_BP_FAT	GO:0051437~positive regulation of ubiquitin-protein ligase activity during mitotic cell cycle	0.0148046
GOTERM_BP_FAT	GO:0051443~positive regulation of ubiquitin-protein ligase activity	0.0156414
GOTERM_BP_FAT	GO:0051439~regulation of ubiquitin-protein ligase activity during mitotic cell cycle	0.0160674
GOTERM_BP_FAT	GO:0051351~positive regulation of ligase activity	0.0169341
GOTERM_BP_FAT	GO:0031397~negative regulation of protein ubiquitination	0.0173748
GOTERM_BP_FAT	GO:0022402~cell cycle process	0.01803
GOTERM_BP_FAT	GO:0051438~regulation of ubiquitin-protein ligase activity	0.0191861
GOTERM_BP_FAT	GO:0051340~regulation of ligase activity	0.0205947
GOTERM_BP_FAT	GO:0031398~positive regulation of protein ubiquitination	0.0220454
GOTERM_BP_FAT	GO:0007413~axonal fasciculation	0.0270254
GOTERM_BP_FAT	GO:0031396~regulation of protein ubiquitination	0.0304633
GOTERM_BP_FAT	GO:0007017~microtubule-based process	0.0314774
GOTERM_BP_FAT	GO:0010498~proteasomal protein catabolic process	0.0315929
GOTERM_BP_FAT	GO:0043161~proteasomal ubiquitin-dependent protein catabolic process	0.0315929
GOTERM_BP_FAT	GO:0031400~negative regulation of protein modification process	0.0418388
GOTERM_BP_FAT	GO:0006611~protein export from nucleus	0.0481328
GOTERM_BP_FAT	GO:0051493~regulation of cytoskeleton organization	0.0531551
GOTERM_BP_FAT	GO:0015031~protein transport	0.0548668
GOTERM_BP_FAT	GO:0008038~neuron recognition	0.0559326
GOTERM_BP_FAT	GO:0045184~establishment of protein localization	0.0566572
GOTERM_BP_FAT	GO:0007049~cell cycle	0.0584818
GOTERM_BP_FAT	GO:0045666~positive regulation of neuron differentiation	0.0636703
GOTERM_BP_FAT	GO:0000902~cell morphogenesis	0.0727947
GOTERM_BP_FAT	GO:0001843~neural tube closure	0.0789609
GOTERM_BP_FAT	GO:0060606~tube closure	0.0789609
GOTERM_BP_FAT	GO:0010604~positive regulation of macromolecule metabolic process	0.0820805
GOTERM_BP_FAT	GO:0006457~protein folding	0.0841823
GOTERM_BP_FAT	GO:0014020~primary neural tube formation	0.0865148
GOTERM_BP_FAT	GO:0032269~negative regulation of cellular protein metabolic process	0.0866321
GOTERM_BP_FAT	GO:0000060~protein import into nucleus, translocation	0.0890194
GOTERM_BP_FAT	GO:0008104~protein localization	0.0902796
GOTERM_BP_FAT	GO:0051248~negative regulation of protein metabolic process	0.092432
GOTERM_BP_FAT	GO:0031401~positive regulation of protein modification process	0.092432
GOTERM_BP_FAT	GO:0032989~cellular component morphogenesis	0.093743

## Sheet: module 7
Category	Term	PValue
GOTERM_BP_FAT	GO:0046907~intracellular transport	0.000377364
GOTERM_BP_FAT	GO:0043933~macromolecular complex subunit organization	0.000602492
GOTERM_BP_FAT	GO:0006412~translation	0.000623121
GOTERM_BP_FAT	GO:0006414~translational elongation	0.00128183
GOTERM_BP_FAT	GO:0032990~cell part morphogenesis	0.00205004
GOTERM_BP_FAT	GO:0065003~macromolecular complex assembly	0.00248299
GOTERM_BP_FAT	GO:0044087~regulation of cellular component biogenesis	0.00338797
GOTERM_BP_FAT	GO:0070271~protein complex biogenesis	0.0040163
GOTERM_BP_FAT	GO:0006461~protein complex assembly	0.0040163
GOTERM_BP_FAT	GO:0034621~cellular macromolecular complex subunit organization	0.00672302
GOTERM_BP_FAT	GO:0000165~MAPKKK cascade	0.00697429
GOTERM_BP_FAT	GO:0032271~regulation of protein polymerization	0.00926072
GOTERM_BP_FAT	GO:0032989~cellular component morphogenesis	0.00970835
GOTERM_BP_FAT	GO:0010608~posttranscriptional regulation of gene expression	0.0101398
GOTERM_BP_FAT	GO:0048812~neuron projection morphogenesis	0.0104025
GOTERM_BP_FAT	GO:0007010~cytoskeleton organization	0.0133514
GOTERM_BP_FAT	GO:0048858~cell projection morphogenesis	0.0151511
GOTERM_BP_FAT	GO:0043254~regulation of protein complex assembly	0.0158155
GOTERM_BP_FAT	GO:0007017~microtubule-based process	0.0165013
GOTERM_BP_FAT	GO:0031175~neuron projection development	0.0170246
GOTERM_BP_FAT	GO:0015031~protein transport	0.0215472
GOTERM_BP_FAT	GO:0045184~establishment of protein localization	0.0223232
GOTERM_BP_FAT	GO:0016310~phosphorylation	0.0259822
GOTERM_BP_FAT	GO:0034622~cellular macromolecular complex assembly	0.0299421
GOTERM_BP_FAT	GO:0048193~Golgi vesicle transport	0.0318602
GOTERM_BP_FAT	GO:0016192~vesicle-mediated transport	0.0332006
GOTERM_BP_FAT	GO:0006417~regulation of translation	0.0345841
GOTERM_BP_FAT	GO:0048666~neuron development	0.0352284
GOTERM_BP_FAT	GO:0008104~protein localization	0.0374848
GOTERM_BP_FAT	GO:0000902~cell morphogenesis	0.0398425
GOTERM_BP_FAT	GO:0030030~cell projection organization	0.043278
GOTERM_BP_FAT	GO:0006913~nucleocytoplasmic transport	0.0437795
GOTERM_BP_FAT	GO:0007243~protein kinase cascade	0.0438648
GOTERM_BP_FAT	GO:0050807~regulation of synapse organization	0.0440976
GOTERM_BP_FAT	GO:0051169~nuclear transport	0.0447956
GOTERM_BP_FAT	GO:0006886~intracellular protein transport	0.0450506
GOTERM_BP_FAT	GO:0043623~cellular protein complex assembly	0.0468542
GOTERM_BP_FAT	GO:0050803~regulation of synapse structure and activity	0.0502419
GOTERM_BP_FAT	GO:0032273~positive regulation of protein polymerization	0.0522815
GOTERM_BP_FAT	GO:0006468~protein amino acid phosphorylation	0.0522985
GOTERM_BP_FAT	GO:0006793~phosphorus metabolic process	0.0535159
GOTERM_BP_FAT	GO:0006796~phosphate metabolic process	0.0535159
GOTERM_BP_FAT	GO:0034613~cellular protein localization	0.0567771
GOTERM_BP_FAT	GO:0051130~positive regulation of cellular component organization	0.057094
GOTERM_BP_FAT	GO:0008284~positive regulation of cell proliferation	0.0577869
GOTERM_BP_FAT	GO:0070727~cellular macromolecule localization	0.0577869
GOTERM_BP_FAT	GO:0050821~protein stabilization	0.058375
GOTERM_BP_FAT	GO:0043065~positive regulation of apoptosis	0.0633184
GOTERM_BP_FAT	GO:0007409~axonogenesis	0.0639307
GOTERM_BP_FAT	GO:0043068~positive regulation of programmed cell death	0.0643826
GOTERM_BP_FAT	GO:0010942~positive regulation of cell death	0.0650968
GOTERM_BP_FAT	GO:0030182~neuron differentiation	0.0661752
GOTERM_BP_FAT	GO:0031334~positive regulation of protein complex assembly	0.0724465
GOTERM_BP_FAT	GO:0048667~cell morphogenesis involved in neuron differentiation	0.0734559
GOTERM_BP_FAT	GO:0042325~regulation of phosphorylation	0.0766399
GOTERM_BP_FAT	GO:0006605~protein targeting	0.0771412
GOTERM_BP_FAT	GO:0007610~behavior	0.0778032
GOTERM_BP_FAT	GO:0032268~regulation of cellular protein metabolic process	0.0797597
GOTERM_BP_FAT	GO:0006928~cell motion	0.0801537
GOTERM_BP_FAT	GO:0045860~positive regulation of protein kinase activity	0.0821459
GOTERM_BP_FAT	GO:0030036~actin cytoskeleton organization	0.0840485
GOTERM_BP_FAT	GO:0019220~regulation of phosphate metabolic process	0.0841412
GOTERM_BP_FAT	GO:0051174~regulation of phosphorus metabolic process	0.0841412
GOTERM_BP_FAT	GO:0031647~regulation of protein stability	0.0863148
GOTERM_BP_FAT	GO:0033674~positive regulation of kinase activity	0.0872501
GOTERM_BP_FAT	GO:0042981~regulation of apoptosis	0.0904656
GOTERM_BP_FAT	GO:0043067~regulation of programmed cell death	0.0930326
GOTERM_BP_FAT	GO:0051347~positive regulation of transferase activity	0.0931058
GOTERM_BP_FAT	GO:0030029~actin filament-based process	0.0937636
GOTERM_BP_FAT	GO:0010941~regulation of cell death	0.0940044
GOTERM_BP_FAT	GO:0000904~cell morphogenesis involved in differentiation	0.0957453
GOTERM_BP_FAT	GO:0043085~positive regulation of catalytic activity	0.0987648
GOTERM_BP_FAT	GO:0051258~protein polymerization	0.0999827
KEGG_PATHWAY	hsa04666:Fc gamma R-mediated phagocytosis	0.00044038
KEGG_PATHWAY	hsa04520:Adherens junction	0.00316203
KEGG_PATHWAY	hsa04540:Gap junction	0.00476343
KEGG_PATHWAY	hsa04810:Regulation of actin cytoskeleton	0.00882695
KEGG_PATHWAY	hsa05213:Endometrial cancer	0.017326
KEGG_PATHWAY	hsa04730:Long-term depression	0.0294572
KEGG_PATHWAY	hsa05211:Renal cell carcinoma	0.0302528
KEGG_PATHWAY	hsa04062:Chemokine signaling pathway	0.0351945
KEGG_PATHWAY	hsa04914:Progesterone-mediated oocyte maturation	0.0441073
KEGG_PATHWAY	hsa04012:ErbB signaling pathway	0.0450399
KEGG_PATHWAY	hsa03010:Ribosome	0.0450399
KEGG_PATHWAY	hsa04916:Melanogenesis	0.0567943
KEGG_PATHWAY	hsa04660:T cell receptor signaling pathway	0.0662468
KEGG_PATHWAY	hsa04670:Leukocyte transendothelial migration	0.07733
KEGG_PATHWAY	hsa04360:Axon guidance	0.0901606
KEGG_PATHWAY	hsa04320:Dorso-ventral axis formation	0.0940363
KEGG_PATHWAY	hsa04650:Natural killer cell mediated cytotoxicity	0.0949785
KEGG_PATHWAY	hsa04530:Tight junction	0.096195
REACTOME_PATHWAY	REACT_17015:Metabolism of proteins	0.00179517
REACTOME_PATHWAY	REACT_1762:3' -UTR-mediated translational regulation	0.0107515
REACTOME_PATHWAY	REACT_71:Gene Expression	0.0141468
REACTOME_PATHWAY	REACT_6167:Influenza Infection	0.0292347

## Sheet: module 8
Category	Term	PValue
GOTERM_BP_FAT	GO:0006892~post-Golgi vesicle-mediated transport	0.0212571
GOTERM_BP_FAT	GO:0048193~Golgi vesicle transport	0.0474963
GOTERM_BP_FAT	GO:0010324~membrane invagination	0.078722
GOTERM_BP_FAT	GO:0006897~endocytosis	0.078722
KEGG_PATHWAY	hsa05016:Huntington's disease	0.00713332
KEGG_PATHWAY	hsa05012:Parkinson's disease	0.0969774

## Sheet: module 9
Category	Term	PValue
GOTERM_BP_FAT	GO:0046907~intracellular transport	0.0310083
GOTERM_BP_FAT	GO:0015031~protein transport	0.0408473
GOTERM_BP_FAT	GO:0045184~establishment of protein localization	0.041543
GOTERM_BP_FAT	GO:0008104~protein localization	0.0534242
GOTERM_BP_FAT	GO:0006913~nucleocytoplasmic transport	0.0672376
GOTERM_BP_FAT	GO:0051169~nuclear transport	0.0680745
KEGG_PATHWAY	hsa03040:Spliceosome	0.0247788

## Sheet: moudle 10
Category	Term	PValue
GOTERM_BP_FAT	GO:0015980~energy derivation by oxidation of organic compounds	0.000242204
GOTERM_BP_FAT	GO:0043648~dicarboxylic acid metabolic process	0.000398337
GOTERM_BP_FAT	GO:0006897~endocytosis	0.000837465
GOTERM_BP_FAT	GO:0010324~membrane invagination	0.000837465
GOTERM_BP_FAT	GO:0006091~generation of precursor metabolites and energy	0.00231104
GOTERM_BP_FAT	GO:0006106~fumarate metabolic process	0.00265898
GOTERM_BP_FAT	GO:0045333~cellular respiration	0.00320493
GOTERM_BP_FAT	GO:0030030~cell projection organization	0.00365864
GOTERM_BP_FAT	GO:0016044~membrane organization	0.00403486
GOTERM_BP_FAT	GO:0051051~negative regulation of transport	0.0061106
GOTERM_BP_FAT	GO:0006107~oxaloacetate metabolic process	0.00883809
GOTERM_BP_FAT	GO:0016192~vesicle-mediated transport	0.0126684
GOTERM_BP_FAT	GO:0006120~mitochondrial electron transport, NADH to ubiquinone	0.0366411
GOTERM_BP_FAT	GO:0042773~ATP synthesis coupled electron transport	0.0485785
GOTERM_BP_FAT	GO:0042775~mitochondrial ATP synthesis coupled electron transport	0.0485785
GOTERM_BP_FAT	GO:0022904~respiratory electron transport chain	0.0553389
GOTERM_BP_FAT	GO:0034637~cellular carbohydrate biosynthetic process	0.0595418
GOTERM_BP_FAT	GO:0030031~cell projection assembly	0.0712187
GOTERM_BP_FAT	GO:0006119~oxidative phosphorylation	0.0835821
GOTERM_BP_FAT	GO:0048872~homeostasis of number of cells	0.0852191
GOTERM_BP_FAT	GO:0016051~carbohydrate biosynthetic process	0.0909276
GOTERM_BP_FAT	GO:0022900~electron transport chain	0.0966034
KEGG_PATHWAY	hsa04144:Endocytosis	0.00463467
KEGG_PATHWAY	hsa00020:Citrate cycle (TCA cycle)	0.0593692
REACTOME_PATHWAY	REACT_1505:Integration of energy metabolism	0.00761403
REACTOME_PATHWAY	REACT_15380:Diabetes pathways	0.0158389
REACTOME_PATHWAY	REACT_9417:Signaling by EGFR	0.0929741

[truncated: 1 more sheets: module 11]
